# Supplementary material for: 2-Amino-N-[3-(2-chloro­benzo­yl)-5-ethyl­thio­phen-2-yl]acetamide
Source: Acta Crystallogr Sect E Struct Rep Online. 2012 Jan 31;68(Pt 2):o547–8. doi: 10.1107/S1600536812003261 (PMC3275284; doi:10.1107/S1600536812003261)
Supplement: Supplementary file 1 [file e-68-0o547-sup1.cif]

##############################################################################
#                                                                            #
# This CIF contains the data in a paper accepted for publication in          #
# Acta Crystallographica Section E. It conforms to the requirements of       #
# Notes for Authors for Acta Crystallographica Section E, and has been       #
# peer reviewed under the auspices of the IUCr Commission on Journals.       #
#                                                                            #
# Full details of the Crystallographic Information File format               #
# are given in the paper "The Crystallographic Information File (CIF):       #
# a New Standard Archive File for Crystallography" by S. R. Hall, F. H.      #
# Allen and I. D. Brown [Acta Cryst. (1991), A47, 655-685].                  #
#                                                                            #
# The current version of the core CIF dictionary is obtainable from          #
# ftp://ftp.iucr.org/pub/cif_core.dic.                                       #
#                                                                            #
# Software is freely available for graphical display of the structure(s)     #
# in this CIF. For information consult the CIF software page                 #
# http://www.iucr.org/resources/cif/software.                                #
#                                                                            #
# This file may be used for bona fide research purposes within the           #
# scientific community so long as proper attribution is given to the journal # 
# article from which it was obtained.                                        #
#                                                                            #
##############################################################################
data_global
_audit_creation_method     'form.cif (version 2.0)'
_journal_data_validation_number     ?
_journal_date_recd_electronic     2012-01-24
_journal_date_accepted     2012-01-25
_journal_name_full     'Acta Crystallographica, Section E'
_journal_year     2012
_journal_volume     68
_journal_issue      2
_journal_page_first     o547
_journal_page_last     o548
_journal_paper_category     QO
_journal_paper_doi     10.1107/S1600536812003261
_journal_coeditor_code     IS5060
_publ_contact_author_name     'Prof. Fun Hoong-Kun'
_publ_contact_author_address
;
      X-ray Crystallography Unit
      School of Physics
      Universiti Sains Malaysia
      11800 USM, Penang
      MALAYSIA
;
_publ_contact_author_email     'hkfun@usm.my'
_publ_contact_author_fax     '6 04 6579150'
_publ_contact_author_phone     '6 04 6533652'
_publ_section_title
;
2-Amino-<i>N</i>-[3-(2-chlorobenzoyl)-5-ethylthiophen-2-yl]acetamide
;
loop_
    _publ_author_name
    _publ_author_footnote
    _publ_author_address
    'Hoong-Kun Fun'
;
      Thomson Reuters ResearcherID: A-3561-2009.
;
;     X-ray Crystallography Unit
      School of Physics
      Universiti Sains Malaysia
      11800 USM, Penang
      Malaysia
;
    'Suchada Chantrapromma'
;
      Thomson Reuters ResearcherID: A-5085-2009.
;
;     Crystal Materials Research Unit
      Department of Chemistry
      Faculty of Science
      Prince of Songkla University
      Hat-Yai, Songkhla 90112
      Thailand
;
    'A. S. Dayananda' ?
;
      Department of Studies in Chemistry
      University of Mysore
      Manasagangotri
      Mysore 570 006
      India
;
    'H. S. Yathirajan' ?
;
      Department of Studies in Chemistry
      University of Mysore
      Manasagangotri
      Mysore 570 006
      India
;
    'A. R. Ramesha' ?
;
      R. L. Fine Chem
      Bangalore 560 064
      India
;
data_I
_audit_creation_method     SHELXL-97
_chemical_name_systematic
;
2-Amino-<i>N</i>-[3-(2-chlorobenzoyl)-5-ethylthiophen-2-yl]acetamide
;
_chemical_name_common
;
;
_chemical_formula_moiety     'C15 H15 Cl N2 O2 S'
_chemical_formula_sum     'C15 H15 Cl N2 O2 S'
_chemical_formula_iupac     'C15 H15 Cl N2 O2 S'
_chemical_formula_weight     322.80
_chemical_melting_point_gt     417
_chemical_melting_point_lt     419
_symmetry_cell_setting     monoclinic
_symmetry_space_group_name_H-M     'P 21/c'
_symmetry_space_group_name_Hall     '-P 2ybc'
loop_
    _symmetry_equiv_pos_as_xyz
    'x, y, z'
    '-x, y+1/2, -z+1/2'
    '-x, -y, -z'
    'x, -y-1/2, z-1/2'
_cell_length_a     13.9784(11)
_cell_length_b     13.5565(11)
_cell_length_c     8.3334(7)
_cell_angle_alpha     90.00
_cell_angle_beta     91.2330(10)
_cell_angle_gamma     90.00
_cell_volume     1578.8(2)
_cell_formula_units_Z     4
_cell_measurement_reflns_used     4184
_cell_measurement_theta_min     1.46
_cell_measurement_theta_max     29.00
_cell_measurement_temperature     293
_exptl_crystal_description     Block
_exptl_crystal_colour     Yellow
_exptl_crystal_size_max     0.56
_exptl_crystal_size_mid     0.41
_exptl_crystal_size_min     0.28
_exptl_crystal_density_diffrn     1.358
_exptl_crystal_density_meas     ?
_exptl_crystal_density_method     'not measured'
_exptl_crystal_F_000     672
_exptl_absorpt_coefficient_mu     0.379
_exptl_absorpt_correction_type     multi-scan
_exptl_absorpt_process_details     '(SADABS; Bruker, 2009)'
_exptl_absorpt_correction_T_min     0.8166
_exptl_absorpt_correction_T_max     0.9019
_exptl_special_details
;
The crystal was placed in the cold stream of an Oxford Cryosystems Cobra
open-flow nitrogen cryostat (Cosier & Glazer, 1986) operating at 100.0(1) K.
;
_diffrn_ambient_temperature     293
_diffrn_radiation_type     'MoK\a'
_diffrn_radiation_wavelength     0.71073
_diffrn_radiation_source     'sealed tube'
_diffrn_radiation_monochromator     'graphite'
_diffrn_measurement_device_type     'Bruker APEX DUO CCD area-detector'
_diffrn_measurement_method     '\f and \w scans'
_diffrn_detector_area_resol_mean     ?
_diffrn_reflns_number     16034
_diffrn_reflns_av_R_equivalents     0.0204
_diffrn_reflns_av_sigmaI/netI     0.0180
_diffrn_reflns_theta_min     1.46
_diffrn_reflns_theta_max     29.00
_diffrn_reflns_theta_full     29.00
_diffrn_measured_fraction_theta_max     0.995
_diffrn_measured_fraction_theta_full     0.995
_diffrn_reflns_limit_h_min     -18
_diffrn_reflns_limit_h_max     19
_diffrn_reflns_limit_k_min     -18
_diffrn_reflns_limit_k_max     17
_diffrn_reflns_limit_l_min     -11
_diffrn_reflns_limit_l_max     11
_diffrn_standards_number     0
_diffrn_standards_interval_count     ?
_diffrn_standards_interval_time     ?
_diffrn_standards_decay_%     ?
_refine_special_details
;
 Refinement of F^2^ against ALL reflections.  The weighted R-factor wR and
 goodness of fit S are based on F^2^, conventional R-factors R are based
 on F, with F set to zero for negative F^2^. The threshold expression of
 F^2^ > 2sigma(F^2^) is used only for calculating R-factors(gt) etc. and is
 not relevant to the choice of reflections for refinement.  R-factors based
 on F^2^ are statistically about twice as large as those based on F, and R-
 factors based on ALL data will be even larger.
;
_reflns_number_total     4184
_reflns_number_gt     3180
_reflns_threshold_expression     I>2\s(I)
_refine_ls_structure_factor_coef     Fsqd
_refine_ls_matrix_type     full
_refine_ls_R_factor_all     0.0640
_refine_ls_R_factor_gt     0.0493
_refine_ls_wR_factor_gt     0.1452
_refine_ls_wR_factor_ref     0.1628
_refine_ls_goodness_of_fit_ref     1.052
_refine_ls_restrained_S_all     1.052
_refine_ls_number_reflns     4184
_refine_ls_number_parameters     191
_refine_ls_number_restraints     0
_refine_ls_hydrogen_treatment     constr
_refine_ls_weighting_scheme     calc
_refine_ls_weighting_details
         'calc w=1/[\s^2^(Fo^2^)+(0.0790P)^2^+0.4642P] where P=(Fo^2^+2Fc^2^)/3'
_atom_sites_solution_hydrogens     geom
_atom_sites_solution_primary     direct
_atom_sites_solution_secondary     difmap
_refine_ls_shift/su_max     0.001
_refine_ls_shift/su_mean     0.001
_refine_diff_density_max     0.472
_refine_diff_density_min     -0.282
_refine_ls_extinction_method     none
_refine_ls_extinction_coef     ?
loop_
    _atom_type_symbol
    _atom_type_description
    _atom_type_scat_dispersion_real
    _atom_type_scat_dispersion_imag
    _atom_type_scat_source
    'C' 'C' 0.0033 0.0016
                         'International Tables Vol C Tables 4.2.6.8 and 6.1.1.4'
    'H' 'H' 0.0000 0.0000
                         'International Tables Vol C Tables 4.2.6.8 and 6.1.1.4'
    'N' 'N' 0.0061 0.0033
                         'International Tables Vol C Tables 4.2.6.8 and 6.1.1.4'
    'O' 'O' 0.0106 0.0060
                         'International Tables Vol C Tables 4.2.6.8 and 6.1.1.4'
    'S' 'S' 0.1246 0.1234
                         'International Tables Vol C Tables 4.2.6.8 and 6.1.1.4'
    'Cl' 'Cl' 0.1484 0.1585
                         'International Tables Vol C Tables 4.2.6.8 and 6.1.1.4'
_computing_data_collection     'APEX2 (Bruker, 2009)'
_computing_cell_refinement     'SAINT (Bruker, 2009)'
_computing_data_reduction     'SAINT (Bruker, 2009)'
_computing_structure_solution     'SHELXTL (Sheldrick, 2008)'
_computing_structure_refinement     'SHELXTL (Sheldrick, 2008)'
_computing_molecular_graphics     'SHELXTL (Sheldrick, 2008)'
_computing_publication_material
;
SHELXTL (Sheldrick, 2008) and PLATON (Spek, 2009)
;
loop_
    _atom_site_type_symbol
    _atom_site_label
    _atom_site_fract_x
    _atom_site_fract_y
    _atom_site_fract_z
    _atom_site_U_iso_or_equiv
    _atom_site_adp_type
    _atom_site_calc_flag
    _atom_site_refinement_flags
    _atom_site_occupancy
    _atom_site_symmetry_multiplicity
    _atom_site_disorder_assembly
    _atom_site_disorder_group
    Cl Cl1 0.44203(5) 0.00271(7) 0.78182(12) 0.1059(3) Uani d . 1 1 . .
    S S1 0.12494(4) 0.13080(4) 1.17920(6) 0.06549(19) Uani d . 1 1 . .
    O O1 0.19142(11) -0.04825(14) 0.72869(17) 0.0736(5) Uani d . 1 1 . .
    O O2 -0.03578(13) 0.17865(14) 1.0035(2) 0.0834(5) Uani d . 1 1 . .
    N N1 0.06864(11) 0.08376(12) 0.87282(19) 0.0516(4) Uani d . 1 1 . .
    H H1N1 0.0845 0.0597 0.7864 0.062 Uiso d R 1 1 . .
    N N2 -0.02762(16) 0.09813(17) 0.5929(3) 0.0771(5) Uani d . 1 1 . .
    H H1N2 -0.0804 0.0735 0.5496 0.093 Uiso d R 1 1 . .
    H H2N2 -0.0066 0.1416 0.5262 0.093 Uiso d R 1 1 . .
    C C1 0.40677(15) -0.11245(19) 0.8517(3) 0.0658(5) Uani d . 1 1 . .
    C C2 0.47451(19) -0.1860(3) 0.8745(3) 0.0863(8) Uani d . 1 1 . .
    H H2A 0.5387 -0.1741 0.8543 0.104 Uiso calc R 1 1 . .
    C C3 0.4451(2) -0.2771(2) 0.9274(3) 0.0897(8) Uani d . 1 1 . .
    H H3A 0.4899 -0.3274 0.9402 0.108 Uiso calc R 1 1 . .
    C C4 0.3506(2) -0.2951(2) 0.9617(3) 0.0834(7) Uani d . 1 1 . .
    H H4A 0.3319 -0.3566 0.9988 0.100 Uiso calc R 1 1 . .
    C C5 0.28426(17) -0.22083(18) 0.9404(3) 0.0694(6) Uani d . 1 1 . .
    H H5A 0.2206 -0.2324 0.9645 0.083 Uiso calc R 1 1 . .
    C C6 0.31130(13) -0.12879(15) 0.8834(2) 0.0545(4) Uani d . 1 1 . .
    C C7 0.23554(13) -0.05129(16) 0.8577(2) 0.0540(4) Uani d . 1 1 . .
    C C8 0.21449(13) 0.01234(14) 0.9924(2) 0.0506(4) Uani d . 1 1 . .
    C C9 0.13424(13) 0.07179(14) 0.9968(2) 0.0497(4) Uani d . 1 1 . .
    C C10 0.23183(18) 0.07790(18) 1.2498(3) 0.0677(6) Uani d . 1 1 . .
    C C11 0.26932(16) 0.01788(16) 1.1402(2) 0.0606(5) Uani d . 1 1 . .
    H H11A 0.3258 -0.0171 1.1580 0.073 Uiso calc R 1 1 . .
    C C12 0.2683(3) 0.1027(3) 1.4170(3) 0.1028(10) Uani d . 1 1 . .
    H H12A 0.2203 0.0829 1.4930 0.123 Uiso calc R 1 1 . .
    H H12B 0.3253 0.0639 1.4394 0.123 Uiso calc R 1 1 . .
    C C13 0.2909(3) 0.2061(3) 1.4438(5) 0.1304(15) Uani d . 1 1 . .
    H H13A 0.3160 0.2147 1.5510 0.196 Uiso calc R 1 1 . .
    H H13B 0.2339 0.2450 1.4296 0.196 Uiso calc R 1 1 . .
    H H13C 0.3378 0.2270 1.3684 0.196 Uiso calc R 1 1 . .
    C C14 -0.01269(14) 0.13727(14) 0.8807(3) 0.0568(4) Uani d . 1 1 . .
    C C15 -0.07268(15) 0.14234(17) 0.7292(3) 0.0642(5) Uani d . 1 1 . .
    H H15A -0.1331 0.1092 0.7468 0.077 Uiso calc R 1 1 . .
    H H15B -0.0865 0.2109 0.7050 0.077 Uiso calc R 1 1 . .
loop_
    _atom_site_aniso_label
    _atom_site_aniso_U_11
    _atom_site_aniso_U_22
    _atom_site_aniso_U_33
    _atom_site_aniso_U_12
    _atom_site_aniso_U_13
    _atom_site_aniso_U_23
    Cl1 0.0672(4) 0.1184(7) 0.1321(7) -0.0118(4) 0.0012(4) 0.0488(5)
    S1 0.0777(4) 0.0644(3) 0.0544(3) -0.0016(2) 0.0008(2) -0.0138(2)
    O1 0.0712(9) 0.1004(12) 0.0487(7) 0.0291(9) -0.0113(6) -0.0111(7)
    O2 0.0772(11) 0.0864(12) 0.0864(11) 0.0238(9) 0.0016(9) -0.0235(10)
    N1 0.0509(8) 0.0529(9) 0.0509(8) 0.0057(7) -0.0018(6) -0.0039(6)
    N2 0.0811(13) 0.0784(13) 0.0710(12) 0.0116(11) -0.0191(10) -0.0050(10)
    C1 0.0517(10) 0.0825(15) 0.0631(12) 0.0085(10) -0.0008(9) 0.0073(11)
    C2 0.0599(13) 0.119(2) 0.0801(16) 0.0295(14) -0.0003(11) 0.0058(16)
    C3 0.095(2) 0.0887(19) 0.0849(17) 0.0402(16) -0.0130(14) -0.0049(15)
    C4 0.099(2) 0.0647(14) 0.0851(17) 0.0086(13) -0.0192(14) -0.0007(12)
    C5 0.0655(13) 0.0703(14) 0.0720(13) -0.0003(10) -0.0114(10) 0.0000(11)
    C6 0.0497(9) 0.0654(12) 0.0483(9) 0.0070(8) -0.0045(7) -0.0031(8)
    C7 0.0470(9) 0.0654(11) 0.0494(9) 0.0045(8) -0.0027(7) 0.0002(8)
    C8 0.0477(9) 0.0560(10) 0.0478(9) -0.0027(7) -0.0047(7) -0.0009(7)
    C9 0.0518(9) 0.0492(9) 0.0480(9) -0.0050(7) -0.0003(7) -0.0030(7)
    C10 0.0822(14) 0.0698(13) 0.0505(10) -0.0120(11) -0.0132(10) -0.0024(9)
    C11 0.0608(11) 0.0649(12) 0.0555(10) -0.0065(9) -0.0135(9) 0.0017(9)
    C12 0.129(3) 0.121(2) 0.0574(13) -0.024(2) -0.0235(15) -0.0127(15)
    C13 0.131(3) 0.144(3) 0.114(3) 0.016(2) -0.040(2) -0.072(3)
    C14 0.0534(10) 0.0485(10) 0.0686(12) 0.0021(8) 0.0015(9) -0.0005(9)
    C15 0.0538(11) 0.0601(12) 0.0784(14) 0.0042(9) -0.0054(9) 0.0132(10)
_geom_special_details
;
 All esds (except the esd in the dihedral angle between two l.s. planes)
 are estimated using the full covariance matrix.  The cell esds are taken
 into account individually in the estimation of esds in distances, angles
 and torsion angles; correlations between esds in cell parameters are only
 used when they are defined by crystal symmetry.  An approximate (isotropic)
 treatment of cell esds is used for estimating esds involving l.s. planes.
;
loop_
    _geom_bond_atom_site_label_1
    _geom_bond_atom_site_label_2
    _geom_bond_site_symmetry_2
    _geom_bond_distance
    _geom_bond_publ_flag
    Cl1 C1 . 1.741(3) ?
    S1 C9 . 1.7248(18) ?
    S1 C10 . 1.748(3) ?
    O1 C7 . 1.229(2) ?
    O2 C14 . 1.217(3) ?
    N1 C14 . 1.351(2) ?
    N1 C9 . 1.376(2) ?
    N1 H1N1 . 0.8253 ?
    N2 C15 . 1.441(3) ?
    N2 H1N2 . 0.8805 ?
    N2 H2N2 . 0.8655 ?
    C1 C6 . 1.384(3) ?
    C1 C2 . 1.386(3) ?
    C2 C3 . 1.376(5) ?
    C2 H2A . 0.9300 ?
    C3 C4 . 1.379(4) ?
    C3 H3A . 0.9300 ?
    C4 C5 . 1.378(3) ?
    C4 H4A . 0.9300 ?
    C5 C6 . 1.390(3) ?
    C5 H5A . 0.9300 ?
    C6 C7 . 1.504(3) ?
    C7 C8 . 1.451(3) ?
    C8 C9 . 1.382(3) ?
    C8 C11 . 1.438(3) ?
    C10 C11 . 1.338(3) ?
    C10 C12 . 1.511(3) ?
    C11 H11A . 0.9300 ?
    C12 C13 . 1.454(5) ?
    C12 H12A . 0.9700 ?
    C12 H12B . 0.9700 ?
    C13 H13A . 0.9600 ?
    C13 H13B . 0.9600 ?
    C13 H13C . 0.9600 ?
    C14 C15 . 1.502(3) ?
    C15 H15A . 0.9700 ?
    C15 H15B . 0.9700 ?
loop_
    _geom_angle_atom_site_label_1
    _geom_angle_atom_site_label_2
    _geom_angle_atom_site_label_3
    _geom_angle_site_symmetry_1
    _geom_angle_site_symmetry_3
    _geom_angle
    _geom_angle_publ_flag
    C9 S1 C10 . . 91.49(10) ?
    C14 N1 C9 . . 125.06(17) ?
    C14 N1 H1N1 . . 119.8 ?
    C9 N1 H1N1 . . 114.9 ?
    C15 N2 H1N2 . . 96.0 ?
    C15 N2 H2N2 . . 112.5 ?
    H1N2 N2 H2N2 . . 106.7 ?
    C6 C1 C2 . . 121.2(2) ?
    C6 C1 Cl1 . . 119.25(17) ?
    C2 C1 Cl1 . . 119.6(2) ?
    C3 C2 C1 . . 118.8(3) ?
    C3 C2 H2A . . 120.6 ?
    C1 C2 H2A . . 120.6 ?
    C2 C3 C4 . . 121.2(2) ?
    C2 C3 H3A . . 119.4 ?
    C4 C3 H3A . . 119.4 ?
    C5 C4 C3 . . 119.3(3) ?
    C5 C4 H4A . . 120.3 ?
    C3 C4 H4A . . 120.3 ?
    C4 C5 C6 . . 120.8(2) ?
    C4 C5 H5A . . 119.6 ?
    C6 C5 H5A . . 119.6 ?
    C1 C6 C5 . . 118.6(2) ?
    C1 C6 C7 . . 122.7(2) ?
    C5 C6 C7 . . 118.68(18) ?
    O1 C7 C8 . . 123.42(18) ?
    O1 C7 C6 . . 119.14(18) ?
    C8 C7 C6 . . 117.31(16) ?
    C9 C8 C11 . . 111.39(17) ?
    C9 C8 C7 . . 123.05(16) ?
    C11 C8 C7 . . 125.47(18) ?
    N1 C9 C8 . . 125.22(16) ?
    N1 C9 S1 . . 123.04(14) ?
    C8 C9 S1 . . 111.74(13) ?
    C11 C10 C12 . . 129.4(3) ?
    C11 C10 S1 . . 111.37(15) ?
    C12 C10 S1 . . 119.2(2) ?
    C10 C11 C8 . . 114.0(2) ?
    C10 C11 H11A . . 123.0 ?
    C8 C11 H11A . . 123.0 ?
    C13 C12 C10 . . 115.1(3) ?
    C13 C12 H12A . . 108.5 ?
    C10 C12 H12A . . 108.5 ?
    C13 C12 H12B . . 108.5 ?
    C10 C12 H12B . . 108.5 ?
    H12A C12 H12B . . 107.5 ?
    C12 C13 H13A . . 109.5 ?
    C12 C13 H13B . . 109.5 ?
    H13A C13 H13B . . 109.5 ?
    C12 C13 H13C . . 109.5 ?
    H13A C13 H13C . . 109.5 ?
    H13B C13 H13C . . 109.5 ?
    O2 C14 N1 . . 121.8(2) ?
    O2 C14 C15 . . 122.17(19) ?
    N1 C14 C15 . . 116.03(18) ?
    N2 C15 C14 . . 113.44(17) ?
    N2 C15 H15A . . 108.9 ?
    C14 C15 H15A . . 108.9 ?
    N2 C15 H15B . . 108.9 ?
    C14 C15 H15B . . 108.9 ?
    H15A C15 H15B . . 107.7 ?
loop_
    _geom_torsion_atom_site_label_1
    _geom_torsion_atom_site_label_2
    _geom_torsion_atom_site_label_3
    _geom_torsion_atom_site_label_4
    _geom_torsion_site_symmetry_1
    _geom_torsion_site_symmetry_2
    _geom_torsion_site_symmetry_3
    _geom_torsion_site_symmetry_4
    _geom_torsion
    _geom_torsion_publ_flag
    C6 C1 C2 C3 . . . . 1.0(4) ?
    Cl1 C1 C2 C3 . . . . -179.0(2) ?
    C1 C2 C3 C4 . . . . -1.7(4) ?
    C2 C3 C4 C5 . . . . 0.9(4) ?
    C3 C4 C5 C6 . . . . 0.7(4) ?
    C2 C1 C6 C5 . . . . 0.6(3) ?
    Cl1 C1 C6 C5 . . . . -179.48(17) ?
    C2 C1 C6 C7 . . . . -179.0(2) ?
    Cl1 C1 C6 C7 . . . . 1.0(3) ?
    C4 C5 C6 C1 . . . . -1.4(3) ?
    C4 C5 C6 C7 . . . . 178.2(2) ?
    C1 C6 C7 O1 . . . . 92.5(3) ?
    C5 C6 C7 O1 . . . . -87.0(3) ?
    C1 C6 C7 C8 . . . . -91.3(2) ?
    C5 C6 C7 C8 . . . . 89.1(2) ?
    O1 C7 C8 C9 . . . . 10.0(3) ?
    C6 C7 C8 C9 . . . . -166.00(18) ?
    O1 C7 C8 C11 . . . . -174.0(2) ?
    C6 C7 C8 C11 . . . . 10.0(3) ?
    C14 N1 C9 C8 . . . . 175.84(19) ?
    C14 N1 C9 S1 . . . . -4.1(3) ?
    C11 C8 C9 N1 . . . . 178.71(18) ?
    C7 C8 C9 N1 . . . . -4.8(3) ?
    C11 C8 C9 S1 . . . . -1.3(2) ?
    C7 C8 C9 S1 . . . . 175.21(15) ?
    C10 S1 C9 N1 . . . . -178.53(17) ?
    C10 S1 C9 C8 . . . . 1.49(16) ?
    C9 S1 C10 C11 . . . . -1.31(19) ?
    C9 S1 C10 C12 . . . . 179.3(2) ?
    C12 C10 C11 C8 . . . . -179.9(3) ?
    S1 C10 C11 C8 . . . . 0.8(3) ?
    C9 C8 C11 C10 . . . . 0.3(3) ?
    C7 C8 C11 C10 . . . . -176.1(2) ?
    C11 C10 C12 C13 . . . . 118.6(4) ?
    S1 C10 C12 C13 . . . . -62.2(4) ?
    C9 N1 C14 O2 . . . . -1.6(3) ?
    C9 N1 C14 C15 . . . . 178.49(18) ?
    O2 C14 C15 N2 . . . . 173.2(2) ?
    N1 C14 C15 N2 . . . . -6.9(3) ?
loop_
    _geom_hbond_atom_site_label_D
    _geom_hbond_atom_site_label_H
    _geom_hbond_atom_site_label_A
    _geom_hbond_site_symmetry_A
    _geom_hbond_distance_DH
    _geom_hbond_distance_HA
    _geom_hbond_distance_DA
    _geom_hbond_angle_DHA
    _geom_hbond_publ_flag
    N1 H1N1 O1 1_555 0.83 2.15 2.771(2) 132 y
    N2 H2N2 O2 4_565 0.87 2.48 3.118(3) 131 y
    C15 H15B O2 4_565 0.97 2.37 3.120(3) 134 y
    C15 H15A Cg1 3_557 0.97 2.75 3.530(2) 238 y
_iucr_refine_instructions_details
;
TITL mo_hsy51a_0m in P2(1)/c (RT)
CELL 0.71073  13.9784  13.5565   8.3334  90.000  91.233  90.000
ZERR    4.00   0.0011   0.0011   0.0007   0.000   0.001   0.000
LATT  1
SYMM -X, 0.5+Y, 0.5-Z
SFAC C H N O S CL
UNIT 60 60 8 8 4 4
SIZE 0.278 0.406 0.557
L.S. 10
BOND $H
FMAP 2 3 60
ACTA
OMIT -4 58
CONF
PLAN 20
WGHT    0.079000    0.464200
FVAR       0.65320
CL1   6    0.442032    0.002711    0.781815    11.00000    0.06721    0.11839 =
         0.13211    0.04875    0.00121   -0.01176
S1    5    0.124937    0.130798    1.179198    11.00000    0.07768    0.06435 =
         0.05441   -0.01380    0.00082   -0.00161
O1    4    0.191419   -0.048246    0.728689    11.00000    0.07119    0.10043 =
         0.04866   -0.01115   -0.01129    0.02913
O2    4   -0.035783    0.178648    1.003457    11.00000    0.07724    0.08639 =
         0.08642   -0.02352    0.00162    0.02382
N1    3    0.068641    0.083758    0.872818    11.00000    0.05095    0.05290 =
         0.05090   -0.00394   -0.00181    0.00566
AFIX   3
H1N1  2    0.084521    0.059748    0.786368    11.00000   -1.20000
AFIX   0
N2    3   -0.027617    0.098134    0.592910    11.00000    0.08112    0.07840 =
         0.07102   -0.00497   -0.01914    0.01157
AFIX   3
H1N2  2   -0.080427    0.073484    0.549620    11.00000   -1.20000
H2N2  2   -0.006637    0.141614    0.526250    11.00000   -1.20000
AFIX   0
C1    1    0.406769   -0.112450    0.851689    11.00000    0.05165    0.08248 =
         0.06308    0.00732   -0.00075    0.00849
C2    1    0.474508   -0.186048    0.874461    11.00000    0.05993    0.11884 =
         0.08011    0.00579   -0.00035    0.02952
AFIX  43
H2A   2    0.538662   -0.174134    0.854338    11.00000   -1.20000
AFIX   0
C3    1    0.445145   -0.277075    0.927383    11.00000    0.09497    0.08873 =
         0.08487   -0.00486   -0.01298    0.04016
AFIX  43
H3A   2    0.489855   -0.327415    0.940244    11.00000   -1.20000
AFIX   0
C4    1    0.350650   -0.295053    0.961712    11.00000    0.09943    0.06473 =
         0.08511   -0.00073   -0.01924    0.00856
AFIX  43
H4A   2    0.331939   -0.356649    0.998844    11.00000   -1.20000
AFIX   0
C5    1    0.284265   -0.220833    0.940432    11.00000    0.06548    0.07032 =
         0.07198   -0.00005   -0.01141   -0.00026
AFIX  43
H5A   2    0.220587   -0.232437    0.964482    11.00000   -1.20000
AFIX   0
C6    1    0.311302   -0.128788    0.883441    11.00000    0.04975    0.06541 =
         0.04825   -0.00310   -0.00447    0.00698
C7    1    0.235537   -0.051291    0.857701    11.00000    0.04697    0.06544 =
         0.04935    0.00021   -0.00266    0.00452
C8    1    0.214486    0.012342    0.992430    11.00000    0.04769    0.05604 =
         0.04783   -0.00089   -0.00474   -0.00268
C9    1    0.134241    0.071787    0.996836    11.00000    0.05177    0.04918 =
         0.04802   -0.00299   -0.00033   -0.00504
C10   1    0.231825    0.077898    1.249763    11.00000    0.08219    0.06977 =
         0.05050   -0.00236   -0.01318   -0.01204
C11   1    0.269318    0.017878    1.140184    11.00000    0.06085    0.06491 =
         0.05553    0.00170   -0.01349   -0.00651
AFIX  43
H11A  2    0.325777   -0.017119    1.157987    11.00000   -1.20000
AFIX   0
C12   1    0.268253    0.102656    1.416954    11.00000    0.12926    0.12052 =
         0.05741   -0.01269   -0.02347   -0.02446
AFIX  23
H12A  2    0.220310    0.082890    1.493008    11.00000   -1.20000
H12B  2    0.325311    0.063899    1.439449    11.00000   -1.20000
AFIX   0
C13   1    0.290909    0.206111    1.443769    11.00000    0.13104    0.14398 =
         0.11422   -0.07198   -0.04033    0.01603
AFIX 137
H13A  2    0.315973    0.214651    1.551027    11.00000   -1.50000
H13B  2    0.233949    0.244989    1.429608    11.00000   -1.50000
H13C  2    0.337764    0.226998    1.368374    11.00000   -1.50000
AFIX   0
C14   1   -0.012693    0.137272    0.880671    11.00000    0.05341    0.04846 =
         0.06858   -0.00047    0.00154    0.00211
C15   1   -0.072678    0.142337    0.729188    11.00000    0.05381    0.06007 =
         0.07838    0.01324   -0.00540    0.00419
AFIX  23
H15A  2   -0.133075    0.109246    0.746806    11.00000   -1.20000
H15B  2   -0.086521    0.210926    0.705018    11.00000   -1.20000
HKLF 4 1 0 0 1 0 -1 0 1 0 0
REM  mo_hsy51a_0m in P2(1)/c (RT)
REM R1 =  0.0493 for   3180 Fo > 4sig(Fo)  and  0.0640 for all   4184 data
REM    191 parameters refined using      0 restraints
END
WGHT      0.0790      0.4641
REM Highest difference peak  0.472,  deepest hole -0.282,  1-sigma level  0.045
Q1    1   0.1402  0.1803  1.1244  11.00000  0.05    0.47
Q2    1   0.2364  0.1602  1.5039  11.00000  0.05    0.37
Q3    1   0.3478 -0.1189  0.8743  11.00000  0.05    0.26
Q4    1   0.1793  0.0389  0.9889  11.00000  0.05    0.23
Q5    1   0.1315  0.0972  1.0791  11.00000  0.05    0.22
Q6    1   0.2520  0.0230  1.0450  11.00000  0.05    0.22
Q7    1  -0.0407  0.0363  0.5748  11.00000  0.05    0.22
Q8    1   0.2078  0.1161  1.2209  11.00000  0.05    0.21
Q9    1   0.3846 -0.2860  0.8797  11.00000  0.05    0.21
Q10   1   0.0148  0.2134  0.9783  11.00000  0.05    0.20
Q11   1   0.2385  0.0390  1.2009  11.00000  0.05    0.20
Q12   1   0.2823 -0.0842  0.8675  11.00000  0.05    0.20
Q13   1   0.4532 -0.2501  0.8470  11.00000  0.05    0.20
Q14   1   0.2251 -0.0154  0.7615  11.00000  0.05    0.20
Q15   1   0.2205 -0.0221  0.9338  11.00000  0.05    0.19
Q16   1   0.3038 -0.2040  0.8586  11.00000  0.05    0.19
Q17   1   0.2507  0.1183  1.2148  11.00000  0.05    0.18
Q18   1   0.3007 -0.1664  0.9550  11.00000  0.05    0.17
Q19   1   0.2564  0.0777  1.3018  11.00000  0.05    0.17
Q20   1   0.3938  0.0336  0.7857  11.00000  0.05    0.17
;
