# Supplementary material for: 2-Amino-N-[3-(2-chloro­benzo­yl)-5-ethyl­thio­phen-2-yl]acetamide
Source: Acta Crystallogr Sect E Struct Rep Online. 2012 Jan 31;68(Pt 2):o547–8. doi: 10.1107/S1600536812003261 (PMC3275284; doi:10.1107/S1600536812003261)
Supplement: Supplementary file 2 [file e-68-0o547-Isup2.hkl]

# 
# h,k,l, Fc-squared, Fo-squared, sigma(Fo-squared) and status flag 
# 
data_I
_shelx_title ' mo_hsy51a_0m in P2(1)/c (RT)' 
_shelx_refln_list_code          4 
_shelx_F_calc_maximum      149.93 
_exptl_crystal_F_000       672.00 
_reflns_d_resolution_high  0.7331 
 
loop_ 
 _symmetry_equiv_pos_as_xyz 
 'x, y, z' 
 '-x, y+1/2, -z+1/2' 
 '-x, -y, -z' 
 'x, -y-1/2, z-1/2' 
 
_cell_length_a    13.9784 
_cell_length_b    13.5565 
_cell_length_c     8.3334 
_cell_angle_alpha  90.000 
_cell_angle_beta   91.233 
_cell_angle_gamma  90.000 
 
_shelx_F_squared_multiplier     1.000 
 
loop_ 
 _refln_index_h 
 _refln_index_k 
 _refln_index_l 
 _refln_F_squared_calc 
 _refln_F_squared_meas 
 _refln_F_squared_sigma 
 _refln_observed_status 
   1   0   0     1907.09     2056.52     39.28 o 
   2   0   0        6.42        0.41      0.27 o 
   3   0   0        7.92       12.66      0.38 o 
   4   0   0     3866.76     4247.69     47.11 o 
   5   0   0      297.67      213.00      3.36 o 
   6   0   0     1507.03     1676.18     20.93 o 
   7   0   0     1623.70     1624.41     18.34 o 
   8   0   0      248.57      267.82      3.59 o 
   9   0   0     1160.52     1079.83     12.57 o 
  10   0   0      197.85      234.23      3.79 o 
  11   0   0       29.79       30.74      1.54 o 
  12   0   0      356.69      412.12      8.82 o 
  13   0   0        2.18        0.64      0.99 o 
  14   0   0       70.37       65.28      2.83 o 
  15   0   0       23.19       26.58      2.07 o 
  16   0   0       43.73       40.51      2.56 o 
  17   0   0        0.00       -2.70      1.42 o 
  18   0   0        0.07       -0.63      1.59 o 
  19   0   0       20.25       29.24      3.17 o 
   1   1   0       87.74       81.12      0.81 o 
   2   1   0     4986.01     5606.21     46.45 o 
   3   1   0     1967.19     2146.08     16.83 o 
   4   1   0      156.77      196.71      1.75 o 
   5   1   0     2607.04     2611.64     20.47 o 
   6   1   0     1763.07     1764.68     13.99 o 
   7   1   0     2916.59     3180.75     26.29 o 
   8   1   0       48.75       55.19      1.02 o 
   9   1   0        3.56        5.00      0.37 o 
  10   1   0       46.08       41.98      1.03 o 
  11   1   0       17.49       16.25      0.81 o 
  12   1   0       12.29       11.38      0.86 o 
  13   1   0      122.69      117.05      2.60 o 
  14   1   0       45.58       34.88      2.38 o 
  15   1   0       26.49       19.52      1.60 o 
  16   1   0        0.19        0.17      0.91 o 
  17   1   0        0.45        0.51      1.02 o 
  18   1   0        0.05        1.27      1.47 o 
  19   1   0        1.64       -0.26      1.28 o 
   0   2   0     4837.29     5260.35    135.30 o 
   1   2   0       96.15       75.57      0.79 o 
   2   2   0     1321.01     1536.85     12.69 o 
   3   2   0     5686.19     5691.04     42.61 o 
   4   2   0      232.53      265.69      2.46 o 
   5   2   0     2362.62     2636.00     23.14 o 
   6   2   0     1888.79     2109.86     17.59 o 
   7   2   0        1.08        0.31      0.19 o 
   8   2   0      378.83      327.94      3.20 o 
   9   2   0      552.55      525.88      5.19 o 
  10   2   0      133.70      157.76      2.21 o 
  11   2   0        0.54        0.01      0.49 o 
  12   2   0        0.03       -0.92      0.55 o 
  13   2   0        0.12        1.14      0.66 o 
  14   2   0       26.91       27.25      1.46 o 
  15   2   0        0.97        0.69      0.88 o 
  16   2   0       34.45       31.31      3.37 o 
  17   2   0       23.26       23.77      1.74 o 
  18   2   0        8.46       12.51      1.95 o 
   1   3   0     2420.24     2858.48     26.85 o 
   2   3   0     1288.31     1286.68     11.33 o 
   3   3   0      515.12      528.60      4.53 o 
   4   3   0       16.98       27.70      0.55 o 
   5   3   0       15.25       24.19      0.49 o 
   6   3   0     2214.85     2215.57     17.50 o 
   7   3   0      720.80      801.54      6.32 o 
   8   3   0      142.39      155.94      1.67 o 
   9   3   0      407.08      401.95      4.13 o 
  10   3   0        0.29        0.72      0.35 o 
  11   3   0       17.37       20.76      0.95 o 
  12   3   0        0.38        0.08      0.58 o 
  13   3   0      286.30      269.04      4.13 o 
  14   3   0       49.28       53.93      1.83 o 
  15   3   0        0.22       -0.36      1.07 o 
  16   3   0        4.04        8.35      1.22 o 
  17   3   0        0.02        0.01      0.97 o 
  18   3   0        0.18        0.01      1.07 o 
   0   4   0     1137.69     1128.62     69.80 o 
   1   4   0    16674.83    16008.73    178.23 o 
   2   4   0     1769.23     1556.70     13.71 o 
   3   4   0      999.30     1090.00      9.71 o 
   4   4   0     2252.79     2416.56     21.19 o 
   5   4   0      776.35      823.12      6.40 o 
   6   4   0      360.98      396.74      3.62 o 
   7   4   0        3.21        3.11      0.29 o 
   8   4   0     1420.84     1385.59     11.75 o 
   9   4   0      144.10      150.63      1.91 o 
  10   4   0      279.49      261.36      3.21 o 
  11   4   0      648.81      661.18      7.56 o 
  12   4   0       30.90       29.03      1.37 o 
  13   4   0        2.79        0.35      0.67 o 
  14   4   0       21.09       16.73      1.16 o 
  15   4   0       55.58       55.12      1.87 o 
  16   4   0       10.81       11.58      1.25 o 
  17   4   0       42.92       39.45      1.97 o 
  18   4   0       25.88       38.87      1.97 o 
   1   5   0       21.48       32.57      1.13 o 
   2   5   0      375.05      381.82      6.94 o 
   3   5   0      256.49      269.72      3.43 o 
   4   5   0     1914.27     2028.56     18.96 o 
   5   5   0      799.53      846.00      6.89 o 
   6   5   0      412.97      395.11      3.31 o 
   7   5   0      206.25      199.15      1.98 o 
   8   5   0      110.98      148.59      1.83 o 
   9   5   0       50.94       44.75      1.10 o 
  10   5   0       15.51       21.11      0.83 o 
  11   5   0       46.36       42.70      1.79 o 
  12   5   0       65.03       57.41      1.68 o 
  13   5   0       12.05       10.90      0.93 o 
  14   5   0        8.33        8.11      0.88 o 
  15   5   0       40.74       41.13      1.60 o 
  16   5   0       11.77        6.49      0.90 o 
  17   5   0        7.28        7.99      0.99 o 
  18   5   0        4.45        3.02      1.71 o 
   0   6   0      195.63      291.46      4.65 o 
   1   6   0     1005.83      941.28      9.08 o 
   2   6   0     1139.76     1110.16     12.70 o 
   3   6   0       27.15       45.82      1.05 o 
   4   6   0      134.59      138.77      1.80 o 
   5   6   0        8.09       11.14      0.53 o 
   6   6   0        4.46        4.05      0.38 o 
   7   6   0      114.86      103.58      1.41 o 
   8   6   0      102.30      101.57      1.79 o 
   9   6   0      210.93      222.58      2.97 o 
  10   6   0       13.21       17.78      0.80 o 
  11   6   0       49.79       39.14      1.31 o 
  12   6   0       34.16       30.37      1.16 o 
  13   6   0       15.66       11.33      0.78 o 
  14   6   0        2.38        1.54      1.04 o 
  15   6   0        4.75        4.83      1.24 o 
  16   6   0        0.65        0.60      1.18 o 
  17   6   0       19.06       21.76      3.63 o 
  18   6   0        6.41        8.94      2.04 o 
   1   7   0      240.54      211.87      2.30 o 
   2   7   0     1101.47     1204.51     12.66 o 
   3   7   0        9.93        9.00      0.52 o 
   4   7   0        1.78        1.25      0.36 o 
   5   7   0       13.50       11.03      0.62 o 
   6   7   0       16.53       15.61      0.82 o 
   7   7   0        0.09        1.08      0.52 o 
   8   7   0      150.74      140.72      2.49 o 
   9   7   0      107.99      100.69      2.13 o 
  10   7   0        0.33       -0.93      0.59 o 
  11   7   0        2.14        3.25      0.81 o 
  12   7   0        9.02        9.58      1.06 o 
  13   7   0        4.05        9.17      1.23 o 
  14   7   0       11.43       14.59      1.49 o 
  15   7   0        7.12        7.33      1.37 o 
  16   7   0        4.86        4.50      1.33 o 
  17   7   0        2.99        3.54      1.34 o 
   0   8   0      854.12      961.99     12.35 o 
   1   8   0       63.28       74.49      1.40 o 
   2   8   0      119.90      119.96      1.76 o 
   3   8   0       31.78       22.58      1.05 o 
   4   8   0      184.68      176.95      2.68 o 
   5   8   0       71.45       60.71      1.57 o 
   6   8   0       85.00       82.08      1.96 o 
   7   8   0      743.05      709.65      8.76 o 
   8   8   0        0.00        0.68      0.53 o 
   9   8   0      293.30      310.75      4.53 o 
  10   8   0       22.70       16.37      1.05 o 
  11   8   0        4.22        3.66      0.91 o 
  12   8   0       28.61       34.12      1.67 o 
  13   8   0        0.18       -0.49      1.27 o 
  14   8   0        8.19        7.99      1.36 o 
  15   8   0        4.04        4.92      1.29 o 
  16   8   0        8.19        5.59      1.41 o 
  17   8   0        7.64        8.26      1.60 o 
   1   9   0        1.03        0.70      0.38 o 
   2   9   0        4.75        3.89      0.50 o 
   3   9   0      103.82       31.90      2.06 o 
   4   9   0      111.13      116.89      3.43 o 
   5   9   0      123.18      111.44      3.42 o 
   6   9   0      116.67      114.31      2.83 o 
   7   9   0       30.47       34.76      1.41 o 
   8   9   0       16.77       15.05      0.98 o 
   9   9   0      143.08      125.49      2.81 o 
  10   9   0       75.36       71.28      1.98 o 
  11   9   0       29.92       27.34      1.79 o 
  12   9   0       74.30       75.46      2.35 o 
  13   9   0        0.64        1.34      1.05 o 
  14   9   0       27.27       29.70      2.03 o 
  15   9   0        0.22        0.10      1.29 o 
  16   9   0        7.59        8.69      1.55 o 
   0  10   0      171.07      151.58      5.64 o 
   1  10   0      410.46      395.36      5.48 o 
   2  10   0       61.71       53.94      1.61 o 
   3  10   0       78.58       76.99      2.69 o 
   4  10   0       41.74       40.18      2.12 o 
   5  10   0       17.54       18.54      1.32 o 
   6  10   0       39.95       38.77      1.75 o 
   7  10   0       32.14       36.22      1.71 o 
   8  10   0       70.46       60.69      1.91 o 
   9  10   0        3.83        4.74      0.80 o 
  10  10   0       20.84       19.82      1.35 o 
  11  10   0       10.51       12.47      1.40 o 
  12  10   0        4.29        8.18      1.51 o 
  13  10   0        5.37        3.38      2.44 o 
  14  10   0        3.21        3.55      1.47 o 
  15  10   0        1.16        0.21      1.40 o 
  16  10   0        9.37        8.49      1.89 o 
   1  11   0        0.31        0.14      0.47 o 
   2  11   0       66.00       61.29      2.52 o 
   3  11   0       44.55       42.55      2.17 o 
   4  11   0        5.17       11.41      1.44 o 
   5  11   0       15.57       13.29      1.56 o 
   6  11   0        3.64        7.79      1.10 o 
   7  11   0        7.55        3.38      1.02 o 
   8  11   0        0.09       -0.34      0.87 o 
   9  11   0        0.19        0.30      0.77 o 
  10  11   0        4.38        2.04      0.92 o 
  11  11   0        0.24       -0.01      1.05 o 
  12  11   0        5.05        2.09      1.18 o 
  13  11   0        1.46        1.00      1.37 o 
  14  11   0        0.60        0.83      1.41 o 
  15  11   0        0.29        1.93      1.55 o 
   0  12   0       54.58       63.85      3.67 o 
   1  12   0        8.45       12.49      1.42 o 
   2  12   0       75.24       65.37      1.74 o 
   3  12   0        3.69        5.67      1.24 o 
   4  12   0      101.77      104.65      3.51 o 
   5  12   0       16.81       14.17      1.66 o 
   6  12   0       38.37       43.66      2.41 o 
   7  12   0       45.87       43.54      2.02 o 
   8  12   0       65.23       72.24      2.57 o 
   9  12   0       13.76       15.39      1.47 o 
  10  12   0       31.18       29.30      1.97 o 
  11  12   0        0.40        0.88      1.99 o 
  12  12   0        0.14       -2.02      1.30 o 
  13  12   0        1.39       -0.41      1.51 o 
  14  12   0        3.57        3.59      1.57 o 
   1  13   0       40.77       43.83      2.33 o 
   2  13   0      110.01      114.62      3.77 o 
   3  13   0      100.58       98.55      3.49 o 
   4  13   0        1.52       -1.99      1.01 o 
   5  13   0       84.81       83.40      3.28 o 
   6  13   0       47.85       45.16      3.08 o 
   7  13   0        6.40        6.39      1.44 o 
   8  13   0        7.37        7.46      1.58 o 
   9  13   0       55.77       46.68      1.97 o 
  10  13   0       20.64       25.67      1.63 o 
  11  13   0       13.83       13.78      1.99 o 
  12  13   0        1.22        2.55      1.57 o 
  13  13   0        0.01       -2.20      1.41 o 
   0  14   0      209.79      184.36      7.36 o 
   1  14   0       16.63       11.53      1.64 o 
   2  14   0        0.01       -1.92      0.96 o 
   3  14   0        5.42        4.67      1.39 o 
   4  14   0       18.82       19.15      2.48 o 
   5  14   0       19.77       22.30      2.09 o 
   6  14   0        3.21        4.05      2.19 o 
   7  14   0       12.51       13.71      1.90 o 
   8  14   0        0.06        0.18      1.34 o 
   9  14   0       16.30       14.65      2.74 o 
  10  14   0        2.64        1.75      1.07 o 
  11  14   0        0.32       -2.22      1.31 o 
  12  14   0        2.33        4.21      2.18 o 
   1  15   0       27.28       26.09      2.98 o 
   2  15   0        2.19        1.96      1.52 o 
   3  15   0        8.38        7.22      1.61 o 
   4  15   0        3.81        2.89      1.43 o 
   5  15   0       13.91       18.07      2.10 o 
   6  15   0       11.68       10.26      1.77 o 
   7  15   0        0.35        0.26      1.36 o 
   8  15   0        1.62        3.36      1.57 o 
   9  15   0        0.31        1.47      1.51 o 
  10  15   0        1.56        2.31      1.49 o 
  11  15   0        0.07       -0.09      2.10 o 
   0  16   0       27.65       34.51      3.74 o 
   1  16   0        3.43        7.11      2.71 o 
   2  16   0        0.02        1.83      1.46 o 
   3  16   0       14.59       15.79      2.00 o 
   4  16   0       11.28       13.01      1.93 o 
   5  16   0        1.05       -1.89      1.28 o 
   6  16   0        4.55        4.04      1.60 o 
   7  16   0        9.13        6.37      1.74 o 
   8  16   0        8.53       10.59      1.92 o 
   9  16   0        9.82       15.11      2.19 o 
   1  17   0       43.05       45.76      2.98 o 
   2  17   0       23.57       24.85      2.47 o 
   3  17   0        0.79        1.17      1.54 o 
   4  17   0        5.05        2.18      1.58 o 
   5  17   0        0.00       -0.52      1.45 o 
   6  17   0        5.41        7.10      1.85 o 
   7  17   0       12.10       13.57      2.14 o 
   0  18   0       10.83        6.79      2.70 o 
   1  18   0       19.03       14.39      2.19 o 
   2  18   0        2.86        2.89      3.78 o 
   3  18   0        0.62        1.57      1.61 o 
   4  18   0        1.46        2.63      1.66 o 
 -18   1   1        1.05       -1.70      1.01 o 
 -17   1   1        0.53        0.43      0.95 o 
 -16   1   1        4.93        3.61      0.92 o 
 -15   1   1       75.42       83.81      2.41 o 
 -14   1   1       13.18       12.69      1.60 o 
 -13   1   1       65.29       60.46      1.85 o 
 -12   1   1      105.27      100.75      2.27 o 
 -11   1   1        3.70        4.33      0.57 o 
 -10   1   1        3.14        4.20      0.62 o 
  -9   1   1     1536.51     1693.86     16.09 o 
  -8   1   1      327.50      344.61      2.97 o 
  -7   1   1      860.97      846.89      6.59 o 
  -6   1   1      422.24      425.13      3.79 o 
  -5   1   1     1827.84     1851.45     16.28 o 
  -4   1   1     5353.50     5332.01     44.10 o 
  -3   1   1     4730.35     5089.43     41.91 o 
  -2   1   1     3898.31     3969.35     34.85 o 
  -1   1   1      342.16      261.46      3.05 o 
   0   1   1    10215.25    10170.79    146.91 o 
   1   1   1      665.11      728.23      6.89 o 
   2   1   1     4713.65     4869.19     36.55 o 
   3   1   1        4.48        5.27      0.22 o 
   4   1   1     7066.39     7470.09     58.71 o 
   5   1   1     1082.39     1031.60      8.31 o 
   6   1   1      145.17      139.92      1.53 o 
   7   1   1     1921.40     1969.67     15.68 o 
   8   1   1      100.93       91.22      1.18 o 
   9   1   1      360.40      345.30      3.23 o 
  10   1   1       24.91       20.71      0.76 o 
  11   1   1      655.52      614.28      6.54 o 
  12   1   1        5.78        5.23      0.71 o 
  13   1   1        1.56        1.24      0.67 o 
  14   1   1      159.46      178.42      3.22 o 
  15   1   1        1.47        1.14      0.92 o 
  16   1   1        1.27        2.19      1.22 o 
  17   1   1        0.13       -1.95      1.13 o 
  18   1   1        0.03       -1.90      1.22 o 
 -18   2   1        3.58        4.51      1.26 o 
 -17   2   1        3.15        1.21      0.98 o 
 -16   2   1        4.32        4.96      1.04 o 
 -15   2   1        4.20        6.04      0.92 o 
 -14   2   1        9.05        4.04      0.82 o 
 -13   2   1       16.00       16.33      1.10 o 
 -12   2   1      181.59      178.92      2.95 o 
 -11   2   1       76.08       59.94      1.51 o 
 -10   2   1        7.38        8.17      0.58 o 
  -9   2   1       44.38       49.95      0.92 o 
  -8   2   1     1389.37     1352.20     10.40 o 
  -7   2   1     1171.82     1251.92     10.07 o 
  -6   2   1       84.81       81.51      1.42 o 
  -5   2   1      393.97      394.61      3.73 o 
  -4   2   1       40.13       40.72      0.69 o 
  -3   2   1    14233.11    14771.40    128.96 o 
  -2   2   1    22478.86    22749.90    280.33 o 
  -1   2   1     1087.69     1016.03     12.87 o 
   0   2   1     5653.35     6209.34     63.00 o 
   1   2   1     2942.38     3292.66     43.49 o 
   2   2   1      680.81      692.43      5.90 o 
   3   2   1        8.44        9.12      0.27 o 
   4   2   1      792.18      779.21      6.31 o 
   5   2   1     1907.34     1921.16     15.99 o 
   6   2   1       29.65       31.25      0.66 o 
   7   2   1      124.69      122.53      1.38 o 
   8   2   1      105.17      113.47      1.70 o 
   9   2   1      361.32      384.82      3.74 o 
  10   2   1      118.86      113.78      1.80 o 
  11   2   1      451.65      430.00      4.85 o 
  12   2   1       74.18       79.89      2.03 o 
  13   2   1      276.94      280.02      5.81 o 
  14   2   1      149.41      150.70      3.17 o 
  15   2   1        0.55        1.89      0.84 o 
  16   2   1       16.13       19.54      1.72 o 
  17   2   1       27.64       28.66      2.17 o 
  18   2   1        0.05        1.23      1.34 o 
 -18   3   1        0.17       -0.91      0.82 o 
 -17   3   1       30.01       27.48      1.64 o 
 -16   3   1       17.28       24.40      1.67 o 
 -15   3   1       20.95       19.51      1.47 o 
 -14   3   1        0.38       -0.86      0.64 o 
 -13   3   1      228.32      263.13      4.41 o 
 -12   3   1       96.81       81.97      2.19 o 
 -11   3   1      189.22      174.52      2.95 o 
 -10   3   1      722.60      713.69      7.28 o 
  -9   3   1       32.86       33.94      0.81 o 
  -8   3   1       47.64       40.45      1.08 o 
  -7   3   1      286.20      359.89      3.19 o 
  -6   3   1        0.45        5.49      0.33 o 
  -5   3   1      176.04      117.99      1.49 o 
  -4   3   1     2297.96     2378.58     20.89 o 
  -3   3   1     6182.38     6801.50     59.68 o 
  -2   3   1     9063.70     9845.02     99.87 o 
  -1   3   1     8507.42     9144.74    132.60 o 
   0   3   1       97.88       87.53      1.08 o 
   1   3   1       97.97       89.46      1.25 o 
   2   3   1      162.46      233.59      2.14 o 
   3   3   1     3984.16     3881.88     30.42 o 
   4   3   1     1136.27     1208.54     10.15 o 
   5   3   1      934.94     1047.35      8.90 o 
   6   3   1     1317.14     1282.54     10.87 o 
   7   3   1       22.29       49.16      0.86 o 
   8   3   1      351.25      329.62      3.08 o 
   9   3   1       99.40       98.42      1.47 o 
  10   3   1      115.28      118.81      1.74 o 
  11   3   1        0.01       -0.94      0.51 o 
  12   3   1      252.55      232.28      4.05 o 
  13   3   1      171.87      172.22      4.38 o 
  14   3   1      142.63      147.95      3.14 o 
  15   3   1       37.84       45.74      1.84 o 
  16   3   1        6.42       10.89      1.21 o 
  17   3   1        0.07       -0.41      1.04 o 
  18   3   1       27.39       35.54      4.09 o 
 -18   4   1        0.35        2.57      1.81 o 
 -17   4   1        0.64       -0.29      1.38 o 
 -16   4   1        4.38        1.77      1.40 o 
 -15   4   1       11.92        8.41      0.81 o 
 -14   4   1        0.48       -0.87      0.57 o 
 -13   4   1       14.57       12.71      0.83 o 
 -12   4   1       28.50       35.30      1.35 o 
 -11   4   1       64.22       67.09      1.29 o 
 -10   4   1        5.84        2.93      0.36 o 
  -9   4   1        0.36        0.83      0.31 o 
  -8   4   1      278.87      248.93      2.76 o 
  -7   4   1      790.79      881.53      8.70 o 
  -6   4   1       34.47       45.60      0.90 o 
  -5   4   1       30.35       29.17      1.02 o 
  -4   4   1      146.95      128.70      1.46 o 
  -3   4   1      974.17      951.71      9.20 o 
  -2   4   1     8055.61     8295.92     84.26 o 
  -1   4   1      442.78      534.71      6.24 o 
   0   4   1      630.37      708.92      8.20 o 
   1   4   1      503.38      569.96      7.52 o 
   2   4   1       88.25      107.38      1.37 o 
   3   4   1        7.06        2.16      0.22 o 
   4   4   1     1944.00     2014.58     17.76 o 
   5   4   1     3243.94     3458.37     33.45 o 
   6   4   1       37.63       46.00      0.92 o 
   7   4   1      112.06      147.23      1.72 o 
   8   4   1      409.13      434.23      4.40 o 
   9   4   1      115.25      102.78      1.80 o 
  10   4   1        1.64        0.21      0.31 o 
  11   4   1      140.08      137.35      2.31 o 
  12   4   1       10.20        8.36      0.83 o 
  13   4   1        8.53       11.23      1.72 o 
  14   4   1       16.46       18.66      1.43 o 
  15   4   1        1.71        0.48      0.84 o 
  16   4   1       11.41        9.76      1.16 o 
  17   4   1        4.01        6.35      1.13 o 
  18   4   1        0.12        0.30      1.27 o 
 -18   5   1        1.60       -1.69      1.50 o 
 -17   5   1        9.50       13.19      1.94 o 
 -16   5   1       40.81       51.60      4.63 o 
 -15   5   1        0.01       -0.41      1.22 o 
 -14   5   1       42.25       43.61      2.14 o 
 -13   5   1       35.68       35.04      1.90 o 
 -12   5   1      211.41      212.23      4.53 o 
 -11   5   1        5.01        5.52      0.88 o 
 -10   5   1      276.04      301.87      4.39 o 
  -9   5   1      364.87      373.74      4.65 o 
  -8   5   1       66.10       62.99      1.50 o 
  -7   5   1       65.50       66.52      1.40 o 
  -6   5   1      488.18      511.01      5.69 o 
  -5   5   1       24.69       35.03      1.11 o 
  -4   5   1     8480.12     8860.55     89.78 o 
  -3   5   1      333.43      265.13      3.09 o 
  -2   5   1      157.63      128.65      3.25 o 
  -1   5   1       39.92       33.51      1.58 o 
   0   5   1       68.54       77.95      1.36 o 
   2   5   1      166.78      125.70      1.60 o 
   3   5   1      651.94      584.34      5.13 o 
   4   5   1      465.26      520.51      4.39 o 
   5   5   1     1394.72     1551.62     11.82 o 
   6   5   1      703.01      701.60      5.61 o 
   7   5   1       40.72       39.98      0.75 o 
   8   5   1       83.41       93.90      1.56 o 
   9   5   1      122.71      125.81      2.12 o 
  10   5   1      217.15      200.33      2.87 o 
  11   5   1       75.97       69.28      1.60 o 
  12   5   1        6.40        7.20      0.80 o 
  13   5   1      130.63      141.08      2.98 o 
  14   5   1        7.62        8.68      1.00 o 
  15   5   1       31.56       37.13      1.84 o 
  16   5   1       20.88       14.43      1.27 o 
  17   5   1        5.93        4.25      1.06 o 
  18   5   1        2.04        7.22      1.16 o 
 -17   6   1        0.94       -0.26      1.46 o 
 -16   6   1       23.33       21.42      2.53 o 
 -15   6   1        0.06        0.40      1.05 o 
 -14   6   1        0.07       -0.05      0.97 o 
 -13   6   1       32.88       28.15      1.77 o 
 -12   6   1       18.42       15.32      1.33 o 
 -11   6   1      384.47      387.23      6.06 o 
 -10   6   1        0.67        1.11      0.65 o 
  -9   6   1        0.50        1.50      0.54 o 
  -8   6   1       39.77       43.06      1.30 o 
  -7   6   1      554.91      518.55      5.48 o 
  -6   6   1       16.76       28.43      0.76 o 
  -5   6   1      563.05      608.09      6.24 o 
  -4   6   1     3961.90     4001.40     37.69 o 
  -3   6   1        8.62        3.64      0.85 o 
  -2   6   1      227.77      280.24      9.76 o 
  -1   6   1       34.02       35.59      1.35 o 
   0   6   1        0.17        1.27      0.29 o 
   1   6   1      136.64      200.45      3.05 o 
   2   6   1     1173.75     1215.04      9.77 o 
   3   6   1      174.83      142.07      1.53 o 
   4   6   1     1136.95     1197.91      9.67 o 
   5   6   1      293.50      265.80      2.49 o 
   6   6   1      117.55      138.51      1.72 o 
   7   6   1      258.41      247.48      2.57 o 
   8   6   1      183.06      160.41      2.34 o 
   9   6   1      296.27      266.02      3.49 o 
  10   6   1        0.11       -0.96      0.48 o 
  11   6   1       42.21       35.81      1.23 o 
  12   6   1       49.72       53.68      1.60 o 
  13   6   1       29.28       38.73      1.55 o 
  14   6   1        0.80        0.74      0.75 o 
  15   6   1        0.27       -0.63      0.78 o 
  16   6   1        0.18       -1.14      1.03 o 
  17   6   1        0.49        1.20      0.87 o 
 -17   7   1        1.49        3.04      1.64 o 
 -16   7   1        2.17        1.04      1.23 o 
 -15   7   1        0.51        0.65      1.06 o 
 -14   7   1       74.58       90.01      3.95 o 
 -13   7   1        0.67        0.42      0.93 o 
 -12   7   1       46.55       60.37      2.29 o 
 -11   7   1       50.43       48.87      1.78 o 
 -10   7   1       11.11       13.20      1.07 o 
  -9   7   1      265.33      242.14      4.81 o 
  -8   7   1        3.23        1.38      0.59 o 
  -7   7   1       87.34       67.60      1.46 o 
  -6   7   1       54.56       55.33      1.28 o 
  -5   7   1      166.49      125.92      1.77 o 
  -4   7   1      674.56      707.83      7.75 o 
  -3   7   1      172.78      166.80      2.46 o 
  -2   7   1     2624.96     2780.83     31.42 o 
  -1   7   1        8.44        2.83      0.41 o 
   0   7   1     1043.79      961.05     12.56 o 
   1   7   1      514.55      586.44      8.20 o 
   2   7   1     2930.88     2949.65     24.50 o 
   3   7   1       11.64       11.51      0.43 o 
   4   7   1      572.78      579.65      5.16 o 
   5   7   1      557.91      575.79      5.21 o 
   6   7   1       17.94       17.63      0.65 o 
   7   7   1      361.57      357.09      3.71 o 
   8   7   1       25.64       26.49      0.88 o 
   9   7   1       42.90       43.30      1.19 o 
  10   7   1       95.29       84.58      1.69 o 
  11   7   1       26.46       25.47      1.07 o 
  12   7   1        0.50        0.15      0.57 o 
  13   7   1       25.60       24.58      1.18 o 
  14   7   1       51.65       58.12      1.82 o 
  15   7   1       17.09       28.21      2.34 o 
  16   7   1        0.61        0.39      0.70 o 
  17   7   1       20.14       23.08      2.04 o 
 -17   8   1        2.29        2.20      2.01 o 
 -16   8   1        0.85       -0.11      1.14 o 
 -15   8   1        0.04       -0.51      1.48 o 
 -14   8   1        0.04       -1.21      0.95 o 
 -13   8   1        0.37       -0.40      1.09 o 
 -12   8   1       31.98       27.02      1.71 o 
 -11   8   1        9.43       10.04      1.05 o 
 -10   8   1        0.61        2.12      0.75 o 
  -9   8   1       52.72       69.72      1.82 o 
  -8   8   1        0.01       -0.89      0.58 o 
  -7   8   1       31.88       23.34      1.24 o 
  -6   8   1      249.99      261.31      3.76 o 
  -5   8   1        4.52        5.73      0.52 o 
  -4   8   1       47.25       36.65      0.96 o 
  -3   8   1      222.10      206.06      2.97 o 
  -2   8   1       62.54       59.74      1.28 o 
  -1   8   1        0.09        1.16      0.38 o 
   0   8   1      108.00      104.08      1.94 o 
   1   8   1      389.46      391.44      4.46 o 
   2   8   1       47.59       43.02      0.91 o 
   3   8   1      948.61      955.34      8.27 o 
   4   8   1      114.70      110.64      1.51 o 
   5   8   1       22.60       22.45      0.74 o 
   6   8   1      107.57      119.26      2.03 o 
   7   8   1      173.05      172.86      2.37 o 
   8   8   1       19.42       21.94      0.88 o 
   9   8   1       42.86       44.37      1.65 o 
  10   8   1       29.35       33.16      1.17 o 
  11   8   1       16.29       14.33      1.12 o 
  12   8   1        3.76        1.68      0.60 o 
  13   8   1       19.07       19.37      1.69 o 
  14   8   1       19.26       21.40      2.13 o 
  15   8   1        4.88        3.39      1.27 o 
  16   8   1        3.50        0.21      1.22 o 
  17   8   1        8.77       12.04      1.72 o 
 -16   9   1        4.68        6.00      1.46 o 
 -15   9   1        4.66        8.34      1.43 o 
 -14   9   1        3.49        5.35      1.40 o 
 -13   9   1        5.72        2.06      1.07 o 
 -12   9   1        0.83        0.55      0.96 o 
 -11   9   1       53.99       65.45      2.77 o 
 -10   9   1       58.43       44.20      1.89 o 
  -9   9   1       60.30       65.15      1.79 o 
  -8   9   1       10.49        6.41      0.70 o 
  -7   9   1        3.03        2.23      0.64 o 
  -6   9   1        1.67        1.66      0.67 o 
  -5   9   1      172.95      155.72      3.48 o 
  -4   9   1       10.54       11.47      1.14 o 
  -3   9   1      214.37      215.06      4.08 o 
  -2   9   1      113.94      103.97      4.61 o 
  -1   9   1        6.07        3.92      0.66 o 
   0   9   1       19.61       22.26      1.07 o 
   1   9   1      276.24      272.56      6.27 o 
   2   9   1     1237.64     1275.33     16.37 o 
   3   9   1       40.15       39.02      1.03 o 
   4   9   1       88.41       76.86      1.68 o 
   5   9   1       73.85       65.60      1.29 o 
   6   9   1       61.62       70.52      1.33 o 
   7   9   1       42.13       38.70      1.37 o 
   8   9   1       14.68        9.99      0.88 o 
   9   9   1       48.27       34.54      1.39 o 
  10   9   1       75.52       66.19      3.04 o 
  11   9   1       18.13       19.80      1.36 o 
  12   9   1        0.40       -0.26      0.98 o 
  13   9   1        3.11        5.09      1.29 o 
  14   9   1       23.32       24.91      3.62 o 
  15   9   1        2.18        1.36      3.03 o 
  16   9   1        0.02       -0.64      1.52 o 
 -15  10   1       15.88       19.61      1.84 o 
 -14  10   1        0.00       -1.79      1.02 o 
 -13  10   1        1.74       -0.23      1.00 o 
 -12  10   1       84.12       80.65      2.80 o 
 -11  10   1       25.02       26.77      1.78 o 
 -10  10   1        0.90        0.52      0.74 o 
  -9  10   1       31.91       29.65      1.53 o 
  -8  10   1       92.51       90.05      2.28 o 
  -7  10   1       42.99       43.00      1.89 o 
  -6  10   1       17.42       17.58      1.34 o 
  -5  10   1      364.37      406.95      8.70 o 
  -4  10   1       22.77       29.56      1.81 o 
  -3  10   1       44.90       20.58      1.71 o 
   1  10   1      102.40      100.87      2.52 o 
   2  10   1       15.98       25.61      1.20 o 
   3  10   1        0.14        1.04      0.34 o 
   4  10   1      546.43      561.54      6.85 o 
   5  10   1       87.91       70.59      2.62 o 
   6  10   1        0.02       -0.26      0.81 o 
   7  10   1       55.44       47.66      1.99 o 
   8  10   1        0.94       -1.35      0.72 o 
   9  10   1       10.10       16.74      1.26 o 
  10  10   1       16.02       14.01      1.80 o 
  11  10   1        8.10       10.09      1.21 o 
  12  10   1        2.35        2.76      1.17 o 
  13  10   1       17.53       14.71      1.64 o 
  14  10   1        2.35        1.74      1.48 o 
  15  10   1       10.04        9.45      1.87 o 
 -15  11   1        1.03        0.63      1.50 o 
 -14  11   1        1.95        0.85      1.36 o 
 -13  11   1       12.05       16.21      1.94 o 
 -12  11   1        4.90        7.21      1.51 o 
 -11  11   1        9.28        7.52      1.25 o 
 -10  11   1       33.61       32.59      2.90 o 
  -9  11   1       22.54       26.73      1.66 o 
  -8  11   1       25.35       26.86      1.69 o 
  -7  11   1       45.33       43.79      1.97 o 
  -6  11   1       85.59       89.78      3.17 o 
  -5  11   1        4.76        3.60      1.79 o 
  -4  11   1        3.70       -0.04      3.65 o 
  -3  11   1      966.10     1001.00     19.25 o 
  -2  11   1        2.53        3.39      1.06 o 
  -1  11   1       49.81       51.64      7.77 o 
   0  11   1        5.39        3.71      0.72 o 
   1  11   1        4.22        4.17      0.70 o 
   2  11   1      267.22      270.69      4.01 o 
   3  11   1      480.64      492.05      7.95 o 
   4  11   1        0.02        1.07      1.20 o 
   5  11   1       26.91       24.81      1.54 o 
   6  11   1      277.60      263.11      5.24 o 
   7  11   1       99.55       90.55      2.73 o 
   8  11   1       95.99       89.15      3.35 o 
   9  11   1        2.93        1.06      0.84 o 
  10  11   1        1.77        1.24      0.83 o 
  11  11   1        0.58       -1.06      0.81 o 
  12  11   1        0.55       -1.36      1.02 o 
  13  11   1       10.86        7.84      1.46 o 
  14  11   1        0.14        0.17      1.38 o 
  15  11   1        0.67        1.77      1.95 o 
 -14  12   1        1.13        0.71      1.48 o 
 -13  12   1        1.80        1.96      1.43 o 
 -12  12   1        0.00        3.07      1.99 o 
 -11  12   1        5.77        4.53      2.31 o 
 -10  12   1        0.13       -1.41      1.10 o 
  -9  12   1        0.01       -1.51      0.76 o 
  -8  12   1        0.54       -0.45      1.01 o 
  -7  12   1        5.92        5.11      1.30 o 
  -6  12   1       44.37       35.82      2.69 o 
  -5  12   1       20.41       18.01      1.71 o 
  -4  12   1        5.08        5.28      1.28 o 
  -3  12   1      181.61      174.33      6.49 o 
  -2  12   1       97.61       84.11      3.07 o 
  -1  12   1       20.43       16.23      1.09 o 
   0  12   1        2.12        3.19      0.71 o 
   1  12   1        0.01       -0.29      0.51 o 
   2  12   1        1.30        0.47      0.98 o 
   3  12   1       27.61       23.62      2.61 o 
   4  12   1       35.66       32.29      2.05 o 
   5  12   1       21.25       22.55      3.38 o 
   6  12   1       10.29       10.09      1.20 o 
   7  12   1        0.46       -0.02      0.90 o 
   8  12   1        6.50        2.37      1.06 o 
   9  12   1       35.32       32.52      1.71 o 
  10  12   1        0.00       -0.93      1.08 o 
  11  12   1       12.27        7.70      1.43 o 
  12  12   1       10.34       12.85      2.01 o 
  13  12   1        1.86        1.55      1.25 o 
  14  12   1        7.93        9.55      1.84 o 
 -13  13   1        4.20        8.67      2.43 o 
 -12  13   1        8.53        8.14      2.37 o 
 -11  13   1        1.28        3.04      1.52 o 
 -10  13   1        0.45        0.82      1.27 o 
  -9  13   1        3.22        3.74      1.10 o 
  -8  13   1        0.88        1.11      1.22 o 
  -7  13   1        1.63        1.07      2.49 o 
  -6  13   1       22.68       22.14      1.96 o 
  -5  13   1        0.35       -0.65      1.05 o 
  -4  13   1        1.70        2.43      1.17 o 
  -3  13   1       40.28       41.27      2.28 o 
  -2  13   1       19.88       20.14      1.81 o 
  -1  13   1       24.03       25.68      1.37 o 
   0  13   1       21.61       21.85      1.16 o 
   1  13   1        7.65        9.04      1.94 o 
   2  13   1        1.65        0.02      1.05 o 
   3  13   1       35.53       43.12      2.42 o 
   4  13   1        0.41        0.32      1.10 o 
   5  13   1        8.17        7.58      1.52 o 
   6  13   1       29.85       32.78      2.30 o 
   7  13   1        0.04       -1.42      0.93 o 
   8  13   1        3.09        3.18      1.14 o 
   9  13   1        0.35        1.86      1.17 o 
  10  13   1        0.02       -0.60      0.99 o 
  11  13   1        1.55        0.71      1.22 o 
  12  13   1        1.24        1.47      1.59 o 
  13  13   1        7.01        8.34      2.03 o 
 -12  14   1        3.79        5.95      2.17 o 
 -11  14   1        4.43        6.98      2.26 o 
 -10  14   1        0.15        0.60      1.80 o 
  -9  14   1        1.68        4.10      1.38 o 
  -8  14   1        0.99       -0.59      1.20 o 
  -7  14   1        9.67       14.36      2.10 o 
  -6  14   1        3.72        4.04      1.40 o 
  -5  14   1       16.39       14.46      1.76 o 
  -4  14   1       47.82       51.61      2.66 o 
  -3  14   1       41.73       41.46      2.37 o 
  -2  14   1        0.02       -0.02      0.71 o 
  -1  14   1       43.92       43.70      1.55 o 
   0  14   1       78.82       85.38      5.17 o 
   1  14   1        2.00        1.74      1.23 o 
   2  14   1        3.92        4.78      2.01 o 
   3  14   1        9.67       12.86      2.17 o 
   4  14   1       30.75       33.97      2.31 o 
   5  14   1       91.64       88.84      3.58 o 
   6  14   1       11.04       12.20      1.79 o 
   7  14   1        1.07        0.59      1.37 o 
   8  14   1        1.13        2.19      1.48 o 
   9  14   1        7.66        9.41      1.52 o 
  10  14   1        0.99        2.20      1.13 o 
  11  14   1        9.71       12.61      2.12 o 
  12  14   1        0.20        1.28      1.65 o 
 -11  15   1        0.02       -1.32      1.89 o 
 -10  15   1        4.41        7.43      1.62 o 
  -9  15   1       20.05       22.66      2.13 o 
  -8  15   1        6.54        8.36      1.79 o 
  -7  15   1        0.00       -0.93      1.25 o 
  -6  15   1        1.36       -2.08      1.73 o 
  -5  15   1       11.44       14.13      1.83 o 
  -4  15   1        2.69        1.37      1.26 o 
  -3  15   1        0.08       -0.16      0.80 o 
  -2  15   1       62.67       64.68      2.62 o 
  -1  15   1       61.39       70.40      4.16 o 
   0  15   1       37.47       36.71      2.40 o 
   1  15   1        1.33        2.73      1.36 o 
   2  15   1       29.03       25.36      2.21 o 
   3  15   1       29.94       33.47      2.43 o 
   4  15   1        4.15        1.27      1.39 o 
   5  15   1        6.29        5.87      1.54 o 
   6  15   1        9.18        9.33      1.76 o 
   7  15   1       64.51       61.27      3.23 o 
   8  15   1        7.35        6.54      2.43 o 
   9  15   1        2.45        1.38      1.59 o 
  10  15   1        1.40        1.84      1.33 o 
  -9  16   1        0.20        0.78      1.38 o 
  -8  16   1        9.79        9.21      1.91 o 
  -7  16   1       19.75       20.40      2.21 o 
  -6  16   1        0.35       -1.22      1.69 o 
  -5  16   1        6.16        7.51      1.64 o 
  -4  16   1        1.23       -0.30      0.76 o 
  -3  16   1       13.75       10.79      1.81 o 
  -2  16   1       29.07       24.44      4.27 o 
  -1  16   1       44.57       41.35      2.73 o 
   0  16   1        1.92        2.38      1.53 o 
   1  16   1       21.77       25.35      2.32 o 
   2  16   1        0.07        1.26      1.42 o 
   3  16   1        0.66        0.78      1.39 o 
   4  16   1        0.71       -1.19      1.51 o 
   5  16   1        5.17        5.22      1.98 o 
   6  16   1        0.66       -0.93      1.37 o 
   7  16   1        0.00        0.59      1.52 o 
   8  16   1        2.33        1.07      1.55 o 
   9  16   1        2.45        2.42      2.39 o 
  -7  17   1        0.48        0.16      1.47 o 
  -6  17   1        0.09        1.40      1.57 o 
  -5  17   1        0.55        1.25      1.52 o 
  -4  17   1        0.00       -1.57      1.32 o 
  -3  17   1        0.35       -0.68      1.39 o 
  -2  17   1        0.00        1.90      1.49 o 
  -1  17   1        5.77        4.28      1.65 o 
   0  17   1        2.48        5.37      1.73 o 
   1  17   1        0.23        2.21      1.66 o 
   2  17   1        5.15        8.75      1.87 o 
   3  17   1        0.08       -2.32      1.37 o 
   4  17   1        1.27        1.93      1.57 o 
   5  17   1        4.26        2.06      1.73 o 
   6  17   1        2.09        2.73      1.65 o 
   7  17   1        0.01        1.36      1.72 o 
  -4  18   1        0.07        0.97      1.58 o 
  -3  18   1        0.02        1.42      1.56 o 
  -2  18   1        6.76        8.22      1.95 o 
  -1  18   1        0.14        0.74      1.57 o 
   0  18   1        8.60        9.30      2.01 o 
   1  18   1        9.58       14.33      3.59 o 
   2  18   1        4.24        4.91      1.74 o 
   3  18   1        0.86        0.87      1.65 o 
   4  18   1       10.35       13.40      2.19 o 
 -18   0   2        5.57        6.79      1.48 o 
 -17   0   2        0.02       -0.76      1.10 o 
 -16   0   2       38.00       34.54      3.10 o 
 -15   0   2        1.67        4.32      1.58 o 
 -14   0   2       55.07       58.98      2.57 o 
 -13   0   2        3.52        1.96      1.89 o 
 -12   0   2       64.80       60.39      2.41 o 
 -11   0   2        6.78        1.55      1.27 o 
 -10   0   2      198.88      122.97      4.26 o 
  -9   0   2       10.19        3.70      0.96 o 
  -8   0   2      575.21      557.51      6.09 o 
  -7   0   2     1047.27     1031.02     10.76 o 
  -6   0   2      815.33      850.15      9.73 o 
  -5   0   2     6219.08     6427.97     71.03 o 
  -3   0   2     4403.70     4418.81     54.43 o 
  -2   0   2     2643.82     3069.39     37.74 o 
  -1   0   2     2640.09     2457.55     35.35 o 
   0   0   2       62.29       59.30      1.02 o 
   1   0   2     7552.36     7873.29     98.35 o 
   2   0   2     9947.59    11101.62    123.05 o 
   3   0   2    12340.29    12655.35    140.43 o 
   4   0   2     2797.12     2893.90     32.10 o 
   5   0   2     4594.13     4658.79     51.53 o 
   6   0   2     1883.25     2094.31     23.52 o 
   7   0   2      591.77      642.85      7.72 o 
   8   0   2      115.91      105.22      2.22 o 
   9   0   2     1219.42     1249.68     16.20 o 
  10   0   2        9.92       14.36      0.97 o 
  11   0   2      381.75      392.61      6.00 o 
  12   0   2      292.68      329.32      6.17 o 
  13   0   2        0.69        1.79      0.90 o 
  14   0   2      102.59      107.95      8.73 o 
  15   0   2        1.73       -0.03      1.60 o 
  16   0   2      156.71      179.60      7.31 o 
  17   0   2        1.18        4.90      2.03 o 
  18   0   2        0.11        0.18      1.82 o 
 -18   1   2        2.98        5.92      1.05 o 
 -17   1   2        0.56        0.57      0.80 o 
 -16   1   2        8.70        6.61      0.95 o 
 -15   1   2        0.20       -0.62      0.68 o 
 -14   1   2       18.29       25.01      1.29 o 
 -13   1   2       17.07       15.20      1.01 o 
 -12   1   2        8.40        8.12      0.80 o 
 -11   1   2        6.81       10.23      1.34 o 
 -10   1   2      204.31      166.36      3.36 o 
  -9   1   2      660.73      676.23      8.11 o 
  -8   1   2      165.54      145.85      1.55 o 
  -7   1   2      349.07      372.31      3.58 o 
  -6   1   2        1.88        4.00      0.26 o 
  -5   1   2      243.95      254.67      4.14 o 
  -4   1   2       34.77       23.82      0.61 o 
  -3   1   2       17.13       20.60      0.62 o 
  -2   1   2       96.26       54.84      0.72 o 
  -1   1   2      180.46      265.94      2.70 o 
   0   1   2     6268.33     6735.84    117.64 o 
   1   1   2     2378.30     2488.20     27.52 o 
   2   1   2      492.65      499.16      4.35 o 
   3   1   2     2203.92     2218.20     17.44 o 
   4   1   2      853.50      946.17      7.65 o 
   5   1   2      595.74      699.69      5.79 o 
   6   1   2        1.50        2.14      0.35 o 
   7   1   2       18.00       26.04      0.69 o 
   8   1   2       22.75       18.92      0.66 o 
   9   1   2      107.88       96.05      1.82 o 
  10   1   2      224.35      224.28      2.55 o 
  11   1   2      245.28      242.60      3.15 o 
  12   1   2      209.10      203.64      3.07 o 
  13   1   2        0.01       -1.32      0.77 o 
  14   1   2       14.03       12.61      1.15 o 
  15   1   2        1.41        3.41      1.08 o 
  16   1   2        1.78        0.72      1.35 o 
  17   1   2       12.99       11.38      1.76 o 
  18   1   2        1.66        2.97      1.42 o 
 -18   2   2       11.08        9.62      2.28 o 
 -17   2   2        0.40        0.49      0.68 o 
 -16   2   2        8.34       10.47      1.00 o 
 -15   2   2       67.04       66.88      2.25 o 
 -14   2   2       17.42       14.12      0.96 o 
 -13   2   2       34.74       25.01      1.21 o 
 -12   2   2       28.61       27.48      1.20 o 
 -11   2   2       34.72       27.43      1.21 o 
 -10   2   2        0.77        3.03      0.60 o 
  -9   2   2       89.83       97.32      1.94 o 
  -8   2   2      924.01      945.89      8.20 o 
  -7   2   2      233.85      226.17      2.44 o 
  -6   2   2       54.01       80.63      1.18 o 
  -5   2   2      588.42      613.39      9.64 o 
  -4   2   2      272.15      261.01      2.72 o 
  -3   2   2     1195.66     1303.14     11.62 o 
  -2   2   2     1483.17     1705.84     17.34 o 
  -1   2   2     5581.74     5404.25     67.19 o 
   0   2   2    10152.14    10258.26    104.23 o 
   1   2   2     1182.64     1233.37     13.91 o 
   2   2   2      212.59      230.19      3.82 o 
   3   2   2      563.84      578.94      4.56 o 
   4   2   2     1282.42     1194.93     10.08 o 
   5   2   2        7.97       10.87      0.59 o 
   6   2   2      754.65      800.72      7.49 o 
   7   2   2      633.62      626.16      5.35 o 
   8   2   2      472.19      498.86      4.42 o 
   9   2   2      103.54      108.21      1.50 o 
  10   2   2      736.07      716.90      7.01 o 
  11   2   2      530.58      547.06      7.16 o 
  12   2   2        1.27        2.38      0.63 o 
  13   2   2       13.17        8.39      0.97 o 
  14   2   2       48.49       50.05      2.11 o 
  15   2   2       10.37       11.25      1.33 o 
  16   2   2       17.55       17.39      1.62 o 
  17   2   2        7.00        6.40      1.56 o 
  18   2   2        0.00       -1.26      1.74 o 
 -18   3   2        4.67        6.58      1.67 o 
 -17   3   2        0.40        0.27      1.31 o 
 -16   3   2        7.38        6.65      1.48 o 
 -15   3   2       14.68       17.03      1.55 o 
 -14   3   2       19.21       14.91      1.76 o 
 -13   3   2        0.33        0.78      0.89 o 
 -12   3   2       16.11       22.23      1.48 o 
 -11   3   2      269.29      272.40      4.54 o 
 -10   3   2      182.55      171.39      3.17 o 
  -9   3   2      130.43      131.35      2.31 o 
  -8   3   2      252.08      267.70      2.90 o 
  -7   3   2        2.65       -0.39      0.20 o 
  -6   3   2        7.93        5.61      0.34 o 
  -5   3   2       51.83       71.97      1.28 o 
  -4   3   2        0.88        3.55      0.31 o 
  -3   3   2       15.13       11.97      0.67 o 
  -2   3   2      137.48      162.74      2.53 o 
  -1   3   2      119.09      154.78      2.80 o 
   0   3   2       61.08       48.24      0.71 o 
   1   3   2     1761.42     1955.45     22.07 o 
   2   3   2      585.42      502.63      5.85 o 
   3   3   2        4.46        9.32      0.36 o 
   4   3   2      899.67      888.99      6.92 o 
   5   3   2        0.25       -0.16      0.20 o 
   6   3   2       64.30       34.98      0.68 o 
   7   3   2      639.10      629.00      5.39 o 
   8   3   2      448.10      442.83      4.00 o 
   9   3   2        1.62        1.45      0.39 o 
  10   3   2       14.92       19.68      0.87 o 
  11   3   2      375.49      380.03      4.45 o 
  12   3   2        1.63        1.18      0.66 o 
  13   3   2       26.49       25.26      1.36 o 
  14   3   2       71.46       68.46      2.16 o 
  15   3   2        1.36        0.81      0.90 o 
  16   3   2        4.26        3.42      1.16 o 
  17   3   2        1.28        0.55      1.08 o 
  18   3   2        0.42        3.08      1.40 o 
 -18   4   2        9.00       13.05      1.99 o 
 -17   4   2       13.58       11.19      1.82 o 
 -16   4   2        9.66       13.74      2.54 o 
 -15   4   2       56.03       64.16      2.93 o 
 -14   4   2        0.01       -0.68      1.16 o 
 -13   4   2       97.21       89.51      3.36 o 
 -12   4   2      122.05      115.01      3.03 o 
 -11   4   2      224.98      227.88      6.39 o 
 -10   4   2        7.46        7.12      0.81 o 
  -9   4   2      425.24      449.99      6.63 o 
  -8   4   2     1020.47      989.05      9.82 o 
  -7   4   2       99.37      103.33      1.41 o 
  -6   4   2      767.57      780.58      7.24 o 
  -5   4   2       35.03       45.46      1.18 o 
  -4   4   2       49.68       80.74      1.12 o 
  -3   4   2      996.12      940.95     12.27 o 
  -2   4   2     2885.32     2966.07     43.09 o 
  -1   4   2     1214.11     1371.52     20.30 o 
   0   4   2      153.80      160.36      2.13 o 
   1   4   2     1294.72     1304.15     14.90 o 
   2   4   2      161.01      113.03      1.72 o 
   3   4   2      223.58      273.06      2.55 o 
   4   4   2     3184.61     3081.15     32.55 o 
   5   4   2     1054.94      947.46      7.42 o 
   6   4   2      881.31      870.59      7.22 o 
   7   4   2      354.41      355.99      3.29 o 
   8   4   2       70.16       67.30      1.13 o 
   9   4   2      149.85      150.07      2.14 o 
  10   4   2      632.97      677.84      7.14 o 
  11   4   2       36.54       32.80      1.30 o 
  12   4   2       23.80       23.27      1.19 o 
  13   4   2       49.79       50.12      1.80 o 
  14   4   2       41.79       51.25      1.93 o 
  15   4   2        5.47        4.53      1.05 o 
  16   4   2       13.27        7.45      1.15 o 
  17   4   2       13.38       17.10      1.98 o 
  18   4   2        4.03        3.80      1.26 o 
 -18   5   2        0.89        1.84      1.59 o 
 -17   5   2        0.80       -0.20      1.43 o 
 -16   5   2       16.45       14.90      3.28 o 
 -15   5   2        0.28       -2.05      1.03 o 
 -14   5   2       20.55       16.34      1.85 o 
 -13   5   2       36.80       40.96      2.00 o 
 -12   5   2       18.61       14.21      1.24 o 
 -11   5   2        3.77       11.70      1.21 o 
 -10   5   2      266.46      264.44      4.46 o 
  -9   5   2       83.84       64.24      1.89 o 
  -8   5   2       23.01       17.51      1.24 o 
  -7   5   2       85.64       79.17      1.35 o 
  -6   5   2        1.34        2.56      0.40 o 
  -5   5   2     2023.71     1989.22     18.96 o 
  -4   5   2     2624.08     2686.26     25.44 o 
  -3   5   2      160.58      181.20      4.22 o 
  -2   5   2     1901.35     1913.40     28.16 o 
  -1   5   2      758.41      756.83      8.81 o 
   0   5   2      804.26      763.03      8.02 o 
   1   5   2      329.86      340.86      4.14 o 
   2   5   2      519.66      524.50      7.04 o 
   3   5   2      478.95      510.97      4.30 o 
   4   5   2      600.97      682.56      5.41 o 
   5   5   2        0.21        1.57      0.28 o 
   6   5   2       30.76       44.90      0.77 o 
   7   5   2       35.78       38.18      0.85 o 
   8   5   2      126.79      127.61      1.88 o 
   9   5   2       47.09       42.39      1.11 o 
  10   5   2       42.86       37.33      1.27 o 
  11   5   2      400.71      403.74      5.08 o 
  12   5   2       52.35       51.80      2.03 o 
  13   5   2        0.00       -0.20      0.65 o 
  14   5   2       29.41       33.13      3.03 o 
  15   5   2       37.10       39.56      1.81 o 
  16   5   2       10.57       15.09      1.36 o 
  17   5   2        0.65        1.91      1.13 o 
 -17   6   2        5.55        2.48      1.55 o 
 -16   6   2        8.41        5.37      1.73 o 
 -15   6   2        0.02        0.95      3.66 o 
 -14   6   2       31.05       30.38      2.26 o 
 -13   6   2        0.10        0.40      0.91 o 
 -12   6   2        3.83        7.19      1.88 o 
 -11   6   2       61.74       63.72      2.07 o 
 -10   6   2       83.39       71.12      2.02 o 
  -9   6   2       38.41       26.46      1.18 o 
  -8   6   2      241.09      246.75      3.33 o 
  -7   6   2      975.38     1016.33      9.68 o 
  -6   6   2      223.77      217.18      3.07 o 
  -5   6   2      745.27      787.34      8.52 o 
  -4   6   2     1443.06     1548.86     17.69 o 
  -3   6   2      193.28      149.19      2.58 o 
  -2   6   2       46.77       54.53      2.69 o 
  -1   6   2     2455.17     2550.51     28.81 o 
   0   6   2      254.98      226.43      3.02 o 
   1   6   2       20.43       32.25      0.94 o 
   2   6   2     1383.70     1512.12     19.44 o 
   3   6   2       98.53       94.16      1.96 o 
   4   6   2       97.40       70.47      0.94 o 
   5   6   2       19.45       27.43      0.62 o 
   6   6   2       26.01       20.78      0.73 o 
   7   6   2      273.57      282.87      4.01 o 
   8   6   2       11.81       15.19      0.87 o 
   9   6   2       76.84       84.13      1.69 o 
  10   6   2       85.43       90.08      1.83 o 
  11   6   2       76.44       79.94      2.09 o 
  12   6   2        4.01        8.24      0.79 o 
  13   6   2        0.04       -1.15      0.65 o 
  14   6   2        1.71        3.11      0.89 o 
  15   6   2       11.88       17.14      1.40 o 
  16   6   2       42.57       39.93      2.05 o 
  17   6   2        3.79        6.97      1.16 o 
 -17   7   2        0.42        0.11      1.43 o 
 -16   7   2        5.26        7.98      1.76 o 
 -15   7   2        0.98        0.01      1.26 o 
 -14   7   2        2.06        2.33      1.09 o 
 -13   7   2       40.74       42.11      2.05 o 
 -12   7   2       29.78       30.18      1.92 o 
 -11   7   2        0.34       -0.07      0.88 o 
 -10   7   2       32.93       31.73      1.66 o 
  -9   7   2       22.17       28.20      1.22 o 
  -8   7   2      220.42      222.06      3.19 o 
  -7   7   2      136.23      118.97      1.85 o 
  -6   7   2        0.14        1.67      0.65 o 
  -5   7   2        0.24        1.55      0.38 o 
  -4   7   2     1083.79     1168.36     13.61 o 
  -3   7   2      113.82      119.08      1.88 o 
  -2   7   2      622.55      633.70      7.61 o 
  -1   7   2      293.72      292.83      3.82 o 
   0   7   2       77.14       70.33      1.33 o 
   1   7   2      185.67      253.11      3.07 o 
   2   7   2       11.12        7.26      0.55 o 
   3   7   2       77.03      120.89      1.58 o 
   4   7   2       28.34       22.13      0.76 o 
   5   7   2      181.20      180.25      2.10 o 
   6   7   2       96.62      105.92      2.49 o 
   7   7   2      180.79      181.28      3.30 o 
   8   7   2        6.49        4.88      0.59 o 
   9   7   2       88.33       81.36      1.85 o 
  10   7   2       10.65        6.26      0.80 o 
  11   7   2      126.90      120.59      2.42 o 
  12   7   2       13.38       11.34      0.97 o 
  13   7   2        1.46       -0.47      1.07 o 
  14   7   2        0.65        1.08      0.97 o 
  15   7   2        0.00        2.94      1.09 o 
  16   7   2        0.61        0.28      1.00 o 
  17   7   2        1.72        3.96      1.00 o 
 -16   8   2       12.65       13.29      2.16 o 
 -15   8   2        0.59        0.18      1.12 o 
 -14   8   2       29.08       30.22      1.94 o 
 -13   8   2        6.73        7.46      1.27 o 
 -12   8   2       25.74       29.42      1.85 o 
 -11   8   2       31.33       35.46      1.81 o 
 -10   8   2      163.43      165.92      3.32 o 
  -9   8   2       50.37       47.39      1.67 o 
  -8   8   2       17.48       14.10      0.94 o 
  -7   8   2      935.19      944.75     10.36 o 
  -6   8   2        0.21        0.41      0.46 o 
  -5   8   2      115.92      118.18      2.06 o 
  -4   8   2      785.05      749.26      9.05 o 
  -3   8   2       41.99       34.21      0.97 o 
  -2   8   2        2.68        4.97      0.58 o 
  -1   8   2       72.49       56.85      1.67 o 
   0   8   2     1010.96      993.10     11.70 o 
   1   8   2      168.98      167.21      3.16 o 
   2   8   2     2587.64     2669.38     30.22 o 
   3   8   2       11.13        9.09      0.86 o 
   4   8   2      239.15      230.50      3.85 o 
   5   8   2      388.56      372.39      6.41 o 
   6   8   2       83.77       73.20      2.48 o 
   7   8   2       98.41       83.23      1.74 o 
   8   8   2        0.27       -0.62      0.49 o 
   9   8   2      379.36      365.29      5.93 o 
  10   8   2       39.69       41.66      1.45 o 
  11   8   2        1.20        0.95      0.66 o 
  12   8   2       24.24       28.85      1.33 o 
  13   8   2       23.50       22.57      1.45 o 
  14   8   2        1.77        0.77      0.98 o 
  15   8   2        9.06       14.41      1.45 o 
  16   8   2        3.30        4.52      1.05 o 
 -16   9   2        3.81        5.15      1.40 o 
 -15   9   2        0.03       -0.70      1.07 o 
 -14   9   2        8.35        6.66      1.29 o 
 -13   9   2        1.17       -0.74      0.94 o 
 -12   9   2        4.54        2.35      1.00 o 
 -11   9   2       11.20        6.33      1.07 o 
 -10   9   2        6.46        8.91      1.00 o 
  -9   9   2        0.02        0.51      0.66 o 
  -8   9   2      100.33       98.16      2.15 o 
  -7   9   2       55.12       69.31      3.39 o 
  -6   9   2     1010.74     1065.51     19.50 o 
  -5   9   2     1342.26     1371.92     17.91 o 
  -4   9   2      243.93      227.90      3.66 o 
  -3   9   2        0.04        1.33      0.49 o 
  -2   9   2       58.03       60.86      1.48 o 
  -1   9   2      147.84      142.03      2.53 o 
   0   9   2      198.38      196.48      3.24 o 
   1   9   2      189.17      184.88      4.48 o 
   4   9   2      158.53      154.81      2.78 o 
   5   9   2       58.50       56.35      2.23 o 
   6   9   2      181.70      182.08      3.45 o 
   7   9   2       65.09       55.17      1.43 o 
   8   9   2       24.41       24.11      1.15 o 
   9   9   2       88.20       75.13      1.65 o 
  10   9   2        8.58       10.45      0.87 o 
  11   9   2       43.02       46.25      1.51 o 
  12   9   2        8.71        8.00      0.97 o 
  13   9   2        3.11        4.50      0.88 o 
  14   9   2        8.95        9.34      0.98 o 
  15   9   2       29.07       28.37      1.46 o 
  16   9   2       12.17       11.22      2.04 o 
 -15  10   2        0.13        0.06      1.12 o 
 -14  10   2        2.34        0.72      1.12 o 
 -13  10   2        0.74       -1.55      0.99 o 
 -12  10   2        9.95       10.00      1.30 o 
 -11  10   2        9.08        9.23      1.24 o 
 -10  10   2        5.65        6.69      0.98 o 
  -9  10   2       13.19       12.99      1.09 o 
  -8  10   2        0.05       -0.10      0.60 o 
  -7  10   2      136.21      134.49      3.27 o 
  -6  10   2       39.53       40.02      4.60 o 
  -5  10   2        0.29        0.37      0.77 o 
  -4  10   2        1.68        0.55      0.76 o 
  -3  10   2      114.04      116.94      2.36 o 
  -2  10   2      151.52      130.06      2.50 o 
  -1  10   2       44.66       43.95      1.58 o 
   0  10   2      110.38      102.39     14.31 o 
   1  10   2      419.27      435.51     13.30 o 
   2  10   2       69.36       55.96      3.28 o 
   3  10   2      398.45      389.42      5.71 o 
   4  10   2        0.29        0.01      0.84 o 
   5  10   2        5.24        4.39      0.53 o 
   6  10   2        0.13        0.48      0.62 o 
   7  10   2       25.01       26.08      1.23 o 
   8  10   2       30.14       32.29      1.57 o 
   9  10   2        2.02        2.28      0.68 o 
  10  10   2       45.81       47.13      1.44 o 
  11  10   2        3.82        4.37      0.91 o 
  12  10   2       14.17       18.10      1.04 o 
  13  10   2        2.65       -0.55      1.08 o 
  14  10   2        0.48       -1.03      1.12 o 
  15  10   2        4.59        2.93      1.69 o 
 -15  11   2        5.06        5.64      1.43 o 
 -14  11   2        2.09        2.28      1.72 o 
 -13  11   2        2.43        2.58      1.18 o 
 -12  11   2        4.34        2.79      1.14 o 
 -11  11   2        3.46        3.52      1.08 o 
 -10  11   2        6.06        6.01      1.18 o 
  -9  11   2        0.60        0.33      1.51 o 
  -8  11   2       27.24       27.79      1.70 o 
  -7  11   2        3.65        2.08      1.05 o 
  -6  11   2       55.25       56.61      2.48 o 
  -5  11   2      141.70      138.01      3.99 o 
  -4  11   2        4.80        5.45      1.21 o 
  -3  11   2      178.09      220.11      5.38 o 
  -2  11   2       15.19       13.91      1.54 o 
  -1  11   2       44.44       50.15      2.24 o 
   0  11   2       95.26      102.04      3.21 o 
   1  11   2        0.62       -0.69      0.65 o 
   2  11   2       16.33       19.98      1.22 o 
   3  11   2       22.84       25.45      1.95 o 
   4  11   2       48.85       44.41      1.46 o 
   5  11   2       44.46       39.63      1.38 o 
   6  11   2       46.47       47.14      1.47 o 
   7  11   2       14.48       12.81      0.90 o 
   8  11   2        7.91        3.11      1.32 o 
   9  11   2       29.30       31.31      1.16 o 
  10  11   2        0.02       -0.16      0.89 o 
  11  11   2        1.50        0.59      0.93 o 
  12  11   2        2.28        1.15      1.01 o 
  13  11   2        0.08        0.64      1.68 o 
  14  11   2        1.28        1.79      1.22 o 
 -14  12   2        1.34        3.12      1.48 o 
 -13  12   2        0.04       -0.09      1.63 o 
 -12  12   2       18.17       23.91      2.81 o 
 -11  12   2       36.80       42.72      3.44 o 
 -10  12   2        1.63        0.76      1.53 o 
  -9  12   2       20.58       17.77      2.28 o 
  -8  12   2       31.33       33.12      2.64 o 
  -7  12   2        1.10        3.03      2.14 o 
  -6  12   2       10.20       12.24      2.48 o 
  -5  12   2        6.33        9.93      1.96 o 
  -4  12   2       49.81       53.87      4.87 o 
  -3  12   2      338.06      324.54     10.72 o 
  -2  12   2      232.69      225.51      5.62 o 
  -1  12   2      198.66      189.41      4.99 o 
   0  12   2       20.89       21.25      1.30 o 
   1  12   2      214.97      216.58      4.28 o 
   2  12   2      173.91      171.53      3.61 o 
   3  12   2       15.06       12.13      1.04 o 
   4  12   2       39.55       46.38      1.67 o 
   5  12   2       10.17        9.07      0.82 o 
   6  12   2        0.21       -1.08      0.58 o 
   7  12   2        0.20       -0.97      0.89 o 
   8  12   2       23.61       24.18      1.74 o 
   9  12   2        9.47        8.46      1.27 o 
  10  12   2       15.52       14.81      1.40 o 
  11  12   2        7.56        9.60      2.14 o 
  12  12   2        4.47        4.25      1.45 o 
  13  12   2       10.90       13.23      2.78 o 
  14  12   2        5.68        6.20      1.47 o 
 -13  13   2        0.18       -1.17      1.75 o 
 -12  13   2        2.34        2.09      1.83 o 
 -11  13   2        0.49       -1.12      1.65 o 
 -10  13   2        1.05        1.41      1.82 o 
  -9  13   2       23.99       25.50      1.90 o 
  -8  13   2       16.38       18.02      2.31 o 
  -7  13   2       11.40       14.57      1.73 o 
  -6  13   2       83.23       87.45      5.00 o 
  -5  13   2      125.19      124.14      4.02 o 
  -4  13   2      127.88      128.04      5.98 o 
  -3  13   2       49.17       49.31      2.40 o 
  -2  13   2       23.40       17.34      1.66 o 
  -1  13   2       15.34       11.90      2.91 o 
   0  13   2       76.95       73.87      2.20 o 
   1  13   2       14.82       16.94      1.22 o 
   2  13   2       12.65       16.61      1.18 o 
   3  13   2       27.50       29.42      1.41 o 
   4  13   2       63.08       64.66      1.88 o 
   5  13   2        9.43        7.37      1.47 o 
   6  13   2        0.04       -0.01      1.11 o 
   7  13   2       11.38       13.34      1.44 o 
   8  13   2        1.52        1.50      1.13 o 
   9  13   2        6.01        5.61      1.53 o 
  10  13   2       16.76       18.54      1.55 o 
  11  13   2       25.36       16.85      1.88 o 
  12  13   2        7.46       10.06      2.07 o 
  13  13   2        8.81       12.17      2.25 o 
 -12  14   2        0.07       -0.65      1.79 o 
 -11  14   2        2.87        2.53      1.83 o 
 -10  14   2       19.48       22.36      2.79 o 
  -9  14   2        9.35        8.19      2.29 o 
  -8  14   2       11.98        9.55      2.00 o 
  -7  14   2        1.48        1.34      1.21 o 
  -6  14   2        5.24        6.52      1.48 o 
  -5  14   2        2.23        1.09      1.48 o 
  -4  14   2        9.30       10.04      1.96 o 
  -3  14   2        1.51        2.47      1.24 o 
  -2  14   2        3.62        4.89      1.30 o 
  -1  14   2        1.99        2.73      0.87 o 
   0  14   2        3.65        4.87      0.94 o 
   1  14   2        4.35        4.51      1.27 o 
   2  14   2       64.42       65.25      1.95 o 
   3  14   2        4.49        4.78      0.68 o 
   4  14   2        1.08        0.88      1.30 o 
   5  14   2        4.66        2.17      1.36 o 
   6  14   2       11.24        9.72      1.70 o 
   7  14   2        7.66        5.26      1.56 o 
   8  14   2        0.01        1.28      1.13 o 
   9  14   2       11.31       13.62      1.63 o 
  10  14   2        1.78        0.91      1.09 o 
  11  14   2       11.46        8.81      1.62 o 
 -10  15   2        2.18        4.91      1.98 o 
  -9  15   2        6.34        9.10      1.54 o 
  -8  15   2        0.96       -2.30      1.48 o 
  -7  15   2        1.39        0.86      1.65 o 
  -6  15   2        0.79       -0.25      1.25 o 
  -5  15   2        0.00        0.67      1.23 o 
  -4  15   2        0.70        0.63      2.15 o 
  -3  15   2        5.83        5.73      1.50 o 
  -2  15   2       48.03       55.61      2.08 o 
  -1  15   2        1.94        3.16      1.42 o 
   0  15   2       13.96       20.80      1.96 o 
   1  15   2        1.55        0.44      0.86 o 
   2  15   2        3.32        2.44      1.31 o 
   3  15   2       11.00       10.96      1.74 o 
   4  15   2        3.25        6.06      1.57 o 
   5  15   2        2.59        1.53      1.46 o 
   6  15   2        0.05       -0.30      1.34 o 
   7  15   2        3.09        2.54      1.48 o 
   8  15   2        0.07        0.32      1.48 o 
   9  15   2        0.40        0.63      1.59 o 
  10  15   2        0.86       -1.05      1.12 o 
  -9  16   2        0.05       -0.69      1.20 o 
  -8  16   2        1.10        1.16      1.78 o 
  -7  16   2        8.07       12.61      2.39 o 
  -6  16   2        0.00       -0.92      1.38 o 
  -5  16   2        1.19        2.95      1.44 o 
  -4  16   2        7.89       10.79      2.45 o 
  -3  16   2       18.91       24.74      1.61 o 
  -2  16   2        9.65       13.38      1.24 o 
  -1  16   2        5.10        5.51      0.96 o 
   0  16   2        7.91        9.61      2.04 o 
   1  16   2        0.33        0.67      1.35 o 
   2  16   2       15.38       14.49      1.95 o 
   3  16   2        3.99        4.06      1.62 o 
   4  16   2        0.14       -1.24      1.31 o 
   5  16   2        3.05        1.85      1.55 o 
   6  16   2        3.86        6.48      1.79 o 
   7  16   2        1.99        2.71      1.67 o 
   8  16   2        2.98       10.00      2.03 o 
  -6  17   2        0.04       -1.01      1.74 o 
  -5  17   2       18.57       20.49      2.22 o 
  -4  17   2       10.24       13.91      1.35 o 
  -3  17   2        4.22        4.22      1.00 o 
  -2  17   2        5.51        4.09      1.71 o 
  -1  17   2        0.06        1.40      1.46 o 
   0  17   2        0.10        0.74      1.42 o 
   1  17   2        0.01        0.31      1.35 o 
   2  17   2        8.29       11.29      1.94 o 
   3  17   2        5.24        5.73      1.78 o 
   4  17   2       11.46       13.37      2.06 o 
   5  17   2       10.14       10.29      2.15 o 
   6  17   2        0.46       -1.43      1.65 o 
  -2  18   2        0.41        1.40      1.61 o 
  -1  18   2        0.13       -0.52      1.44 o 
   0  18   2        1.25        2.20      1.60 o 
   1  18   2        7.27        7.83      1.89 o 
   2  18   2        0.01       -0.91      1.52 o 
 -18   1   3        9.13        5.95      1.24 o 
 -17   1   3       12.07       17.09      2.02 o 
 -16   1   3        1.86        1.50      1.20 o 
 -15   1   3        4.95        5.48      0.71 o 
 -14   1   3       20.28       22.39      1.63 o 
 -13   1   3       13.22       21.88      1.07 o 
 -12   1   3      318.23      308.04      4.76 o 
 -11   1   3        4.81        4.13      0.56 o 
 -10   1   3       56.81       60.74      1.21 o 
  -9   1   3      100.13       85.18      2.32 o 
  -8   1   3       23.61       29.70      1.06 o 
  -7   1   3        2.24        0.41      0.25 o 
  -6   1   3      226.66      256.55      2.63 o 
  -5   1   3     1593.21     1516.20     13.45 o 
  -4   1   3      626.26      739.63      7.18 o 
  -3   1   3       13.06       14.07      0.54 o 
  -2   1   3     1488.31     1514.42     15.47 o 
  -1   1   3     1313.79     1428.99     23.07 o 
   0   1   3     4948.94     5032.02    106.45 o 
   1   1   3      277.17      295.05      3.10 o 
   2   1   3      155.61      165.16      1.81 o 
   3   1   3      173.39      239.62      2.97 o 
   4   1   3     1364.54     1295.59     10.96 o 
   5   1   3       37.68       53.30      0.86 o 
   6   1   3      910.24      984.14      8.53 o 
   7   1   3     2292.09     2225.32     19.76 o 
   8   1   3      344.82      351.27      3.51 o 
   9   1   3      112.74      117.27      1.63 o 
  10   1   3       43.24       54.11      1.14 o 
  11   1   3        6.85        5.22      0.67 o 
  12   1   3      786.37      760.43      9.47 o 
  13   1   3        3.92        4.57      0.88 o 
  14   1   3        0.02       -0.63      0.78 o 
  15   1   3        4.55        2.30      1.42 o 
  16   1   3       63.47       68.11      2.69 o 
  17   1   3        2.64        2.26      1.17 o 
  18   1   3        0.62       -1.38      3.42 o 
 -18   2   3        0.41        0.41      1.31 o 
 -17   2   3        0.22        0.53      1.11 o 
 -16   2   3        0.77       -0.46      1.00 o 
 -15   2   3       23.32       28.95      1.83 o 
 -14   2   3       31.97       27.19      1.72 o 
 -13   2   3       33.92       29.53      1.73 o 
 -12   2   3       67.55       50.29      1.98 o 
 -11   2   3        0.66        1.11      0.95 o 
 -10   2   3       17.31       20.76      1.24 o 
  -9   2   3       23.84       28.56      2.78 o 
  -8   2   3       18.93       23.28      1.01 o 
  -7   2   3        8.05        6.81      0.48 o 
  -6   2   3      537.04      491.14      4.71 o 
  -5   2   3      744.12      819.24      7.50 o 
  -4   2   3      447.57      396.95      3.80 o 
  -3   2   3     1474.92     1488.18     14.16 o 
  -2   2   3     1069.55     1100.70     14.55 o 
  -1   2   3      574.61      581.43      7.60 o 
   0   2   3      200.24      190.92      3.36 o 
   1   2   3     3080.49     3191.86     36.00 o 
   2   2   3     7828.27     8089.87     71.07 o 
   3   2   3      396.94      333.43      3.15 o 
   4   2   3      443.91      507.24      4.33 o 
   5   2   3     1557.75     1748.31     13.97 o 
   6   2   3        8.77       13.47      0.51 o 
   7   2   3       69.16      104.10      1.36 o 
   8   2   3      100.41       76.46      1.24 o 
   9   2   3      298.22      270.11      2.91 o 
  10   2   3        6.36        7.50      0.61 o 
  11   2   3        8.10        6.40      0.67 o 
  12   2   3       15.72       15.01      0.96 o 
  13   2   3      160.55      170.20      3.45 o 
  14   2   3       20.13       22.67      1.67 o 
  15   2   3       19.96       20.04      1.68 o 
  16   2   3        2.78        5.75      1.27 o 
  17   2   3        0.35        2.54      1.19 o 
  18   2   3        1.55       -0.53      1.76 o 
 -18   3   3        5.30        7.69      1.63 o 
 -17   3   3       14.07       10.51      2.51 o 
 -16   3   3        2.27        3.62      1.18 o 
 -15   3   3        8.50        7.76      1.57 o 
 -14   3   3        1.34        0.05      0.91 o 
 -13   3   3       42.65       44.80      2.00 o 
 -12   3   3       13.42        7.51      1.08 o 
 -11   3   3      159.85      160.88      3.62 o 
 -10   3   3      166.89      145.57      3.27 o 
  -9   3   3        0.04        1.49      0.60 o 
  -8   3   3      201.53      207.82      2.76 o 
  -7   3   3      106.09       99.75      1.37 o 
  -6   3   3        1.88        1.91      0.28 o 
  -5   3   3       56.77       91.14      1.18 o 
  -4   3   3     2293.93     2264.31     23.33 o 
  -3   3   3        0.20       14.25      1.03 o 
  -2   3   3      284.94      302.82      4.12 o 
  -1   3   3     1179.01     1319.09     13.58 o 
   0   3   3      709.52      820.10      8.60 o 
   1   3   3      253.29      243.90      2.91 o 
   2   3   3      294.58      307.34      3.91 o 
   3   3   3     2347.27     2483.74     20.65 o 
   4   3   3      257.09      297.72      2.60 o 
   5   3   3      501.17      536.62      4.85 o 
   6   3   3     1866.43     1932.62     15.46 o 
   7   3   3      128.01      143.95      1.67 o 
   8   3   3      546.95      534.22      5.02 o 
   9   3   3      546.97      537.92      5.42 o 
  10   3   3      442.90      427.74      4.85 o 
  11   3   3       68.07       68.54      1.51 o 
  12   3   3       52.09       50.21      1.47 o 
  13   3   3       39.67       40.96      1.77 o 
  14   3   3        7.58        8.19      1.24 o 
  15   3   3       77.26       77.97      3.84 o 
  16   3   3        3.73        4.21      1.25 o 
  17   3   3        2.95        1.98      1.50 o 
  18   3   3        0.66        2.11      1.20 o 
 -18   4   3        0.02        0.38      1.44 o 
 -17   4   3        0.01       -0.13      1.29 o 
 -16   4   3        0.48        0.20      1.20 o 
 -15   4   3        4.12        1.28      1.03 o 
 -14   4   3        0.04       -0.72      1.31 o 
 -13   4   3        0.06       -0.31      0.96 o 
 -12   4   3       62.46       67.99      2.90 o 
 -11   4   3       43.29       34.70      1.81 o 
 -10   4   3      272.91      270.50      4.50 o 
  -9   4   3        6.71       10.05      1.10 o 
  -8   4   3        0.82        2.59      0.42 o 
  -7   4   3      368.55      337.30      3.87 o 
  -6   4   3        0.66        5.83      0.36 o 
  -5   4   3       15.47       21.00      0.71 o 
  -4   4   3      316.59      272.72      3.21 o 
  -3   4   3      257.03      314.30      5.32 o 
  -2   4   3      375.11      435.04     12.56 o 
  -1   4   3     1181.89     1413.98     21.06 o 
   0   4   3     1284.67     1260.05     13.42 o 
   1   4   3      132.54      113.26      1.54 o 
   2   4   3      534.10      571.09      6.91 o 
   3   4   3       22.67       30.13      0.62 o 
   4   4   3       68.14       89.85      1.24 o 
   5   4   3        0.12        0.28      0.21 o 
   6   4   3        5.61        9.87      0.46 o 
   7   4   3        0.67        0.52      0.34 o 
   8   4   3      464.15      486.08      4.92 o 
   9   4   3      225.09      231.91      2.97 o 
  10   4   3       86.97       93.70      1.74 o 
  11   4   3       24.44       24.86      1.01 o 
  12   4   3        0.40       -0.12      0.62 o 
  13   4   3       15.22       15.48      1.12 o 
  14   4   3        0.84        0.52      1.00 o 
  15   4   3        2.84        2.56      1.16 o 
  16   4   3        2.22        2.96      1.17 o 
  17   4   3        3.71        2.18      1.18 o 
 -17   5   3        6.25        7.93      1.64 o 
 -16   5   3        0.03        0.05      1.27 o 
 -15   5   3        4.60        4.15      1.40 o 
 -14   5   3        6.81        6.54      1.41 o 
 -13   5   3       65.41       73.49      2.56 o 
 -12   5   3        2.21        3.85      0.98 o 
 -11   5   3      528.46      532.88      7.94 o 
 -10   5   3      350.30      338.97      5.44 o 
  -9   5   3       70.42       79.07      2.09 o 
  -8   5   3       27.18       24.12      0.84 o 
  -7   5   3       69.31       72.28      1.18 o 
  -6   5   3      278.74      220.67      2.69 o 
  -5   5   3      243.25      262.84      3.62 o 
  -4   5   3      586.10      572.66      7.97 o 
  -3   5   3      778.90      853.06     16.06 o 
  -2   5   3      240.01      217.40      4.09 o 
  -1   5   3     4251.70     4372.77     63.42 o 
   0   5   3      252.49      262.05      3.04 o 
   1   5   3      292.87      244.73      3.23 o 
   2   5   3      177.42      170.11      4.96 o 
   3   5   3      453.11      422.84      4.18 o 
   4   5   3       94.67       87.19      1.21 o 
   5   5   3        1.17        1.06      0.38 o 
   6   5   3       94.05       72.66      1.16 o 
   7   5   3       39.83       36.73      1.00 o 
   8   5   3      256.36      245.99      3.06 o 
   9   5   3       82.50       73.24      1.50 o 
  10   5   3       26.83       26.41      1.50 o 
  11   5   3        2.81        2.74      0.63 o 
  12   5   3        3.37        2.29      0.67 o 
  13   5   3       80.13       75.90      2.50 o 
  14   5   3        3.13        5.17      1.03 o 
  15   5   3       26.68       30.60      1.93 o 
  16   5   3        5.49        6.03      1.66 o 
  17   5   3        0.40       -0.82      1.08 o 
 -17   6   3        0.34       -2.01      1.29 o 
 -16   6   3        0.57        1.35      1.32 o 
 -15   6   3        1.32        4.11      1.42 o 
 -14   6   3       19.97       24.45      3.47 o 
 -13   6   3       24.79       21.05      1.84 o 
 -12   6   3       21.39       15.46      1.45 o 
 -11   6   3        4.01        3.02      0.83 o 
 -10   6   3       37.95       36.12      1.54 o 
  -9   6   3      196.46      214.53      3.28 o 
  -8   6   3      997.24     1014.20     10.10 o 
  -7   6   3      788.12      790.09      8.72 o 
  -6   6   3      200.79      187.44      3.61 o 
  -5   6   3      207.66      190.60      2.99 o 
  -4   6   3      149.43       98.15      6.43 o 
  -3   6   3       20.86       18.85      3.95 o 
  -2   6   3      786.02      868.19     16.70 o 
  -1   6   3        6.23       12.11      0.55 o 
   0   6   3       28.75       41.93      0.80 o 
   1   6   3      596.49      590.91      6.45 o 
   2   6   3     1577.87     1581.63     15.19 o 
   3   6   3      453.96      408.50      4.41 o 
   4   6   3       45.32       43.44      1.21 o 
   5   6   3      739.48      706.09      6.71 o 
   6   6   3       81.41       81.50      1.41 o 
   7   6   3        2.55        1.32      0.45 o 
   8   6   3        0.04       -0.52      0.50 o 
   9   6   3      229.25      224.01      3.50 o 
  10   6   3      105.32      118.15      2.87 o 
  11   6   3        0.17       -0.69      0.60 o 
  12   6   3       72.27       72.49      1.96 o 
  13   6   3       39.50       45.10      2.13 o 
  14   6   3        3.76        3.01      1.06 o 
  15   6   3        2.86        2.84      1.26 o 
  16   6   3       16.20       14.33      1.76 o 
  17   6   3        4.56        6.60      1.52 o 
 -17   7   3        0.00        0.50      1.37 o 
 -16   7   3        6.74        4.82      1.55 o 
 -15   7   3        0.61        0.53      1.28 o 
 -14   7   3       17.99       19.54      2.42 o 
 -13   7   3        7.02       11.42      1.57 o 
 -12   7   3       83.66       85.20      2.73 o 
 -11   7   3        4.33        8.30      1.08 o 
 -10   7   3        2.23        0.26      1.13 o 
  -9   7   3       14.38       17.83      1.12 o 
  -8   7   3      209.33      241.72      4.06 o 
  -7   7   3     1286.40     1266.45     12.62 o 
  -6   7   3      159.17      144.29      2.18 o 
  -5   7   3      998.67      958.73     11.35 o 
  -4   7   3       16.60       16.61      1.41 o 
  -3   7   3       80.07       79.43      2.21 o 
  -2   7   3      186.69      178.53      3.69 o 
  -1   7   3       87.51       87.99      1.51 o 
   0   7   3      738.70      818.24      9.74 o 
   1   7   3       50.56       62.13      1.14 o 
   2   7   3        0.18        1.96      0.45 o 
   3   7   3      233.41      231.46      3.07 o 
   4   7   3      854.90      806.15     14.42 o 
   5   7   3       56.40       63.46      1.49 o 
   6   7   3       13.35       13.38      0.69 o 
   7   7   3      809.22      775.48      8.01 o 
   8   7   3      151.78      147.33      2.39 o 
   9   7   3      143.96      157.80      2.78 o 
  10   7   3       13.22       11.20      0.92 o 
  11   7   3       21.02       20.59      1.16 o 
  12   7   3       16.03       12.49      1.05 o 
  13   7   3       57.95       55.69      2.48 o 
  14   7   3        1.78        0.76      0.92 o 
  15   7   3        9.81       11.03      1.44 o 
  16   7   3       18.74       19.99      1.97 o 
 -16   8   3        1.84        1.14      1.41 o 
 -15   8   3       12.33        9.61      1.85 o 
 -14   8   3        6.39        6.16      1.51 o 
 -13   8   3        0.56        0.95      0.98 o 
 -12   8   3       39.93       42.24      2.01 o 
 -11   8   3       20.22       22.11      1.52 o 
 -10   8   3        6.89        8.51      1.06 o 
  -9   8   3        8.37        8.11      0.99 o 
  -8   8   3        4.66        2.13      0.72 o 
  -7   8   3       98.52      101.14      3.41 o 
  -6   8   3      241.14      208.86      3.15 o 
  -5   8   3       21.18       15.91      1.15 o 
  -4   8   3      100.35      100.73      1.84 o 
  -3   8   3      288.11      273.37      3.69 o 
  -2   8   3      134.01      142.14      2.21 o 
  -1   8   3      229.27      222.15      3.14 o 
   0   8   3       82.15       92.71      1.70 o 
   1   8   3        6.91        3.62      0.51 o 
   2   8   3      258.39      245.07      3.47 o 
   4   8   3       20.69       21.42      1.07 o 
   5   8   3       23.83       23.68      1.02 o 
   6   8   3       17.78       18.96      1.08 o 
   7   8   3       46.31       42.55      1.47 o 
   8   8   3       18.09       19.25      0.95 o 
   9   8   3        3.09        3.37      0.72 o 
  10   8   3      108.13      109.57      2.29 o 
  11   8   3        6.40        5.23      0.80 o 
  12   8   3        2.23        2.32      1.09 o 
  13   8   3       13.63       13.67      1.23 o 
  14   8   3       17.93       12.54      1.24 o 
  15   8   3        0.77        1.61      1.09 o 
  16   8   3        0.61        2.62      1.26 o 
 -15   9   3        5.59        9.53      1.70 o 
 -14   9   3       21.88       28.27      1.97 o 
 -13   9   3        2.56        2.35      1.07 o 
 -12   9   3       29.24       35.51      2.12 o 
 -11   9   3       20.62       14.53      1.36 o 
 -10   9   3       34.99       30.24      2.12 o 
  -9   9   3       24.90       19.12      2.33 o 
  -8   9   3        0.05        0.71      0.76 o 
  -7   9   3       69.30       76.18      7.57 o 
  -6   9   3        6.79        5.73      0.71 o 
  -5   9   3      409.60      419.32      6.05 o 
  -4   9   3       90.54       93.46      1.89 o 
  -3   9   3       75.09       69.78      1.55 o 
  -2   9   3      470.83      438.68      6.49 o 
  -1   9   3        0.02       -0.82      0.53 o 
   0   9   3      308.80      317.05      6.53 o 
   1   9   3        3.33        3.04      0.62 o 
   2   9   3        0.30        0.24      0.54 o 
   3   9   3       26.77       25.00      2.32 o 
   4   9   3      328.41      333.61      5.07 o 
   5   9   3      225.00      205.52      3.53 o 
   6   9   3        0.16       -0.39      0.66 o 
   7   9   3      230.17      233.62      4.03 o 
   8   9   3        8.22       10.25      0.81 o 
   9   9   3       52.13       52.42      1.48 o 
  10   9   3        0.72        0.55      0.70 o 
  11   9   3       33.29       25.86      1.58 o 
  12   9   3        0.27        0.81      0.78 o 
  13   9   3       20.98       25.90      1.52 o 
  14   9   3        6.13        7.55      1.11 o 
  15   9   3        4.09        3.58      1.12 o 
 -15  10   3        2.15        0.85      1.43 o 
 -14  10   3        7.28        8.22      2.02 o 
 -13  10   3        7.68        8.18      1.36 o 
 -12  10   3       20.25       22.28      1.67 o 
 -11  10   3        0.89        0.27      0.93 o 
 -10  10   3       15.81       20.90      1.49 o 
  -9  10   3        0.02        0.09      1.79 o 
  -8  10   3       26.61       36.52      2.03 o 
  -7  10   3      172.11      174.10      4.50 o 
  -6  10   3      725.69      733.60     11.84 o 
  -5  10   3      212.44      188.70      3.94 o 
  -4  10   3       18.58       20.53      1.03 o 
  -3  10   3      170.99      164.84      3.51 o 
  -2  10   3        1.50        0.03      0.83 o 
  -1  10   3      108.16      104.32      3.67 o 
   0  10   3       21.30       19.79      3.12 o 
   1  10   3       53.30       64.62      2.45 o 
   2  10   3      593.37      573.49      9.39 o 
   3  10   3        1.27       -0.27      0.61 o 
   4  10   3      109.75      114.21      2.40 o 
   5  10   3       13.98       11.04      0.94 o 
   6  10   3      204.25      203.81      3.62 o 
   7  10   3       60.15       58.08      1.80 o 
   8  10   3       22.52       28.68      1.30 o 
   9  10   3      200.42      197.90      3.42 o 
  10  10   3        5.97        4.74      0.80 o 
  11  10   3        7.38        7.09      0.89 o 
  12  10   3        0.27        1.36      0.92 o 
  13  10   3       28.64       35.02      1.74 o 
  14  10   3       14.68       17.45      1.32 o 
  15  10   3        0.25        0.35      0.85 o 
 -14  11   3        0.06       -0.07      1.35 o 
 -13  11   3       10.55        9.93      1.47 o 
 -12  11   3       11.36        9.97      1.38 o 
 -11  11   3       72.32       81.21      3.23 o 
 -10  11   3        7.75       11.65      1.51 o 
  -9  11   3       45.55       52.66      4.01 o 
  -8  11   3      195.18      201.31      6.65 o 
  -7  11   3       19.69       14.87      1.42 o 
  -6  11   3       11.15       13.82      1.17 o 
  -5  11   3        9.25        7.07      0.98 o 
  -4  11   3        1.66        0.96      0.73 o 
  -3  11   3        0.05       -0.47      1.45 o 
  -2  11   3       29.48       23.59      1.66 o 
  -1  11   3      312.06      322.55      7.17 o 
   0  11   3      138.00      148.32      4.08 o 
   1  11   3       85.35       80.25      6.84 o 
   2  11   3        3.48        2.01      0.80 o 
   3  11   3       23.83       18.13      1.25 o 
   4  11   3      108.39      102.02      2.28 o 
   5  11   3        4.49        2.29      0.73 o 
   6  11   3      129.84      125.71      2.97 o 
   7  11   3       34.88       35.23      2.04 o 
   8  11   3       61.24       58.53      2.88 o 
   9  11   3       71.10       66.06      1.84 o 
  10  11   3        0.01       -0.45      0.71 o 
  11  11   3       30.66       29.71      1.63 o 
  12  11   3       19.20       22.70      1.26 o 
  13  11   3        0.37        2.79      0.87 o 
  14  11   3        6.73        6.34      1.69 o 
 -13  12   3        0.61       -0.06      1.25 o 
 -12  12   3        9.82       11.93      1.68 o 
 -11  12   3        0.17        0.42      2.77 o 
 -10  12   3        0.74        1.68      1.62 o 
  -9  12   3       11.71       11.60      1.95 o 
  -8  12   3       32.62       33.78      1.86 o 
  -7  12   3       27.21       21.02      2.10 o 
  -6  12   3        0.97        1.75      1.12 o 
  -5  12   3       71.61       67.01      3.10 o 
  -4  12   3        6.30        2.55      1.01 o 
  -3  12   3       16.22       15.92      1.45 o 
  -2  12   3       10.14        8.92      1.27 o 
  -1  12   3       11.05        9.39      1.31 o 
   0  12   3        0.63       -0.38      0.97 o 
   1  12   3        9.85       11.30      1.13 o 
   2  12   3        6.34        6.36      0.95 o 
   3  12   3        0.60        1.44      0.84 o 
   4  12   3        0.41       -0.28      0.75 o 
   5  12   3        3.71        4.47      0.81 o 
   6  12   3        1.62        1.66      0.74 o 
   7  12   3        0.36       -0.57      0.70 o 
   8  12   3        2.41        1.50      0.78 o 
   9  12   3        7.52        5.87      0.87 o 
  10  12   3        1.46        1.24      0.77 o 
  11  12   3       13.25        9.92      1.01 o 
  12  12   3        0.39        0.93      1.34 o 
  13  12   3        1.22        1.28      1.70 o 
 -12  13   3        0.19       -1.08      1.38 o 
 -11  13   3       10.55       13.82      2.18 o 
 -10  13   3        7.48        5.07      1.79 o 
  -9  13   3        6.66        8.88      1.88 o 
  -8  13   3       16.17       21.12      1.77 o 
  -7  13   3        8.23        6.37      1.61 o 
  -6  13   3       39.42       38.76      2.72 o 
  -5  13   3        8.36       12.86      1.51 o 
  -4  13   3       85.77       88.97      4.88 o 
  -3  13   3        2.24        1.31      1.12 o 
  -2  13   3       72.50       76.04      2.90 o 
  -1  13   3        2.48        1.88      1.12 o 
   0  13   3       26.11       27.65      1.98 o 
   1  13   3        2.71        4.21      0.96 o 
   2  13   3        2.74        1.99      0.94 o 
   3  13   3       50.94       47.36      1.92 o 
   4  13   3        0.95       -0.54      1.13 o 
   5  13   3        0.04        0.86      0.96 o 
   6  13   3       44.72       49.49      2.24 o 
   7  13   3        0.18       -0.63      0.91 o 
   8  13   3       13.33       17.17      1.19 o 
   9  13   3        0.02       -1.19      0.97 o 
  10  13   3        3.32        2.34      1.16 o 
  11  13   3       19.09       21.21      2.03 o 
  12  13   3        4.37        4.44      1.73 o 
 -11  14   3        5.67        7.91      1.94 o 
 -10  14   3        2.33        4.04      1.77 o 
  -9  14   3        4.81        6.68      1.83 o 
  -8  14   3       11.46       10.29      1.96 o 
  -7  14   3       23.67       35.22      2.76 o 
  -6  14   3       15.96       15.81      2.06 o 
  -5  14   3       39.93       40.63      2.36 o 
  -4  14   3        0.02       -0.81      1.95 o 
  -3  14   3        3.31        2.78      1.26 o 
  -2  14   3       71.41       78.06      3.13 o 
  -1  14   3        1.89        1.63      1.21 o 
   0  14   3        0.01        0.23      0.89 o 
   1  14   3        1.98        2.83      0.99 o 
   2  14   3       38.96       39.63      1.80 o 
   3  14   3        2.89        1.75      0.91 o 
   4  14   3       21.69       20.84      1.42 o 
   5  14   3       36.28       42.84      1.79 o 
   6  14   3        0.54       -0.48      0.73 o 
   7  14   3        0.52        0.14      0.63 o 
   8  14   3        1.71        4.05      1.27 o 
   9  14   3        0.12        0.33      1.36 o 
  10  14   3       12.70       10.30      1.46 o 
  11  14   3       19.92       21.18      2.12 o 
 -10  15   3        0.01        1.52      1.76 o 
  -9  15   3        4.09        4.50      1.86 o 
  -8  15   3        0.12       -0.68      1.43 o 
  -7  15   3        2.35        0.89      1.49 o 
  -6  15   3        0.91        0.75      1.46 o 
  -5  15   3        4.29        5.73      1.67 o 
  -4  15   3        0.18       -0.42      1.15 o 
  -3  15   3        0.43       -0.56      1.40 o 
  -2  15   3       11.29       15.46      1.78 o 
  -1  15   3       11.01       11.83      1.30 o 
   0  15   3       32.15       35.16      1.83 o 
   1  15   3        0.61       -0.31      0.87 o 
   2  15   3        1.88        3.00      0.98 o 
   3  15   3        2.27        0.80      1.10 o 
   4  15   3       12.15       13.12      1.12 o 
   5  15   3        5.61        7.51      1.38 o 
   6  15   3        3.77        3.24      1.54 o 
   7  15   3        7.96        8.55      1.86 o 
   8  15   3        5.39        4.64      1.68 o 
   9  15   3        4.21        4.17      1.27 o 
  -8  16   3        1.49        0.51      1.72 o 
  -7  16   3        3.81        1.96      1.70 o 
  -6  16   3        5.50        4.20      1.81 o 
  -5  16   3        0.01        0.67      1.60 o 
  -4  16   3        0.55       -0.68      1.24 o 
  -3  16   3        0.74        2.81      1.42 o 
  -2  16   3        0.15       -0.38      0.96 o 
  -1  16   3        0.43        0.42      0.92 o 
   0  16   3        3.49        5.07      1.07 o 
   1  16   3        2.63        0.74      0.93 o 
   2  16   3        0.92        0.16      0.82 o 
   3  16   3        8.07        9.12      0.93 o 
   4  16   3        2.66       -0.39      1.45 o 
   5  16   3       12.51       11.33      1.98 o 
   6  16   3        6.24        7.83      1.89 o 
   7  16   3        9.32        6.48      1.86 o 
   8  16   3        3.08        4.01      1.76 o 
  -5  17   3        3.12        5.15      1.99 o 
  -4  17   3        0.00       -0.25      1.65 o 
  -3  17   3        4.66        4.10      1.14 o 
  -2  17   3        1.12        0.91      1.02 o 
  -1  17   3        0.97       -0.98      0.92 o 
   0  17   3        0.98        0.27      0.88 o 
   1  17   3        3.38        1.96      0.80 o 
   2  17   3        0.04       -2.46      1.27 o 
   3  17   3        0.06       -1.24      1.58 o 
   4  17   3        0.33       -0.14      1.49 o 
   5  17   3        2.87        1.62      1.70 o 
 -17   0   4       31.42       30.73      4.19 o 
 -16   0   4        0.28        2.66      2.12 o 
 -15   0   4        3.22        5.65      2.26 o 
 -14   0   4      158.82      141.73      6.85 o 
 -13   0   4        1.84        1.37      0.68 o 
 -12   0   4      136.63      123.24      3.22 o 
 -11   0   4      172.33      207.43      4.66 o 
 -10   0   4      203.02      226.07      5.87 o 
  -9   0   4        3.95        2.39      0.46 o 
  -8   0   4      490.56      543.71      8.24 o 
  -7   0   4       13.26       29.01      1.08 o 
  -6   0   4      416.09      455.96      6.15 o 
  -5   0   4     2161.27     2358.12     29.36 o 
  -4   0   4     1106.39     1089.14     13.82 o 
  -3   0   4      405.83      480.14      5.62 o 
  -2   0   4     1517.27     1584.13     17.71 o 
  -1   0   4     2300.71     2181.71     24.28 o 
   0   0   4       30.31       25.71      0.74 o 
   1   0   4     4427.99     4583.25     50.63 o 
   2   0   4      203.45      161.93      3.07 o 
   3   0   4     2480.61     2863.26     35.72 o 
   4   0   4      102.88      111.10      2.06 o 
   5   0   4       45.50       67.97      1.40 o 
   6   0   4      388.37      341.99      4.54 o 
   7   0   4      298.08      300.10      4.17 o 
   8   0   4       23.49       32.76      1.23 o 
   9   0   4      644.69      627.57      8.81 o 
  10   0   4        5.51        4.99      0.84 o 
  11   0   4      331.22      346.32      6.38 o 
  12   0   4        7.89        6.81      1.36 o 
  13   0   4       80.95       83.63      3.40 o 
  14   0   4        4.44        8.75      1.66 o 
  15   0   4        6.14        4.87      1.56 o 
  16   0   4        0.16        2.41      1.42 o 
  17   0   4       10.11        9.03      1.79 o 
 -17   1   4        5.03        7.96      1.10 o 
 -16   1   4        1.67        0.90      1.25 o 
 -15   1   4       21.79       18.71      1.38 o 
 -14   1   4        2.78        6.68      1.03 o 
 -13   1   4       12.84       22.96      1.53 o 
 -12   1   4       43.21       45.96      1.88 o 
 -11   1   4        1.92        2.85      0.79 o 
 -10   1   4       69.14       82.04      2.23 o 
  -9   1   4       42.64       40.78      1.51 o 
  -8   1   4      208.86      180.70      3.50 o 
  -7   1   4       36.67       36.15      1.27 o 
  -6   1   4      321.58      306.20      2.94 o 
  -5   1   4      187.18      187.82      2.19 o 
  -4   1   4     1467.61     1603.87     15.20 o 
  -3   1   4      954.37     1075.72     10.33 o 
  -2   1   4      751.01      761.81      7.45 o 
  -1   1   4      454.37      493.09      6.91 o 
   0   1   4       76.56       77.21      1.09 o 
   1   1   4      625.96      593.69      4.95 o 
   2   1   4      119.42      171.01      1.82 o 
   3   1   4       17.20       13.84      0.52 o 
   4   1   4        0.42        0.08      0.30 o 
   5   1   4      270.47      250.54      2.44 o 
   6   1   4        0.81        0.66      0.30 o 
   7   1   4       53.75       42.40      0.97 o 
   8   1   4      226.48      235.26      2.78 o 
   9   1   4        1.28        0.02      0.43 o 
  10   1   4       23.03       20.88      0.92 o 
  11   1   4      230.30      223.43      3.06 o 
  12   1   4       13.40       14.49      1.52 o 
  13   1   4       31.72       36.03      1.68 o 
  14   1   4       15.62       11.65      1.37 o 
  15   1   4        5.46        5.72      1.12 o 
  16   1   4        9.63       11.99      1.31 o 
  17   1   4        1.06        0.65      1.19 o 
 -17   2   4        6.61        9.30      1.35 o 
 -16   2   4        0.68        0.49      1.01 o 
 -15   2   4        0.80        2.56      1.03 o 
 -14   2   4       44.68       46.83      2.19 o 
 -13   2   4       18.59       16.24      1.37 o 
 -12   2   4       11.02       12.51      1.22 o 
 -11   2   4        6.43        4.60      0.93 o 
 -10   2   4       30.19       28.67      1.78 o 
  -9   2   4      324.35      301.32      5.42 o 
  -8   2   4      117.18      106.70      6.71 o 
  -7   2   4       80.19       86.28      1.80 o 
  -6   2   4      202.14      208.87      2.29 o 
  -5   2   4      764.66      747.06      7.36 o 
  -4   2   4      200.72      205.26      2.36 o 
  -3   2   4      808.72      875.93      8.52 o 
  -2   2   4      622.71      672.08      6.61 o 
  -1   2   4       56.90       67.44      1.12 o 
   0   2   4      303.83      314.81      4.06 o 
   1   2   4     1424.66     1371.31     12.34 o 
   2   2   4      794.74      704.87      6.55 o 
   3   2   4     3605.48     3893.55     32.28 o 
   4   2   4       18.03       19.20      0.55 o 
   5   2   4        0.14        1.02      0.28 o 
   6   2   4      788.70      822.39      6.94 o 
   7   2   4        0.03        1.15      0.36 o 
   8   2   4       71.71       67.65      1.22 o 
   9   2   4      300.31      286.95      3.12 o 
  10   2   4        0.08        0.83      0.52 o 
  11   2   4       30.67       32.76      1.26 o 
  12   2   4      125.85      124.60      3.30 o 
  13   2   4       63.15       65.60      2.50 o 
  14   2   4        6.40       11.18      1.23 o 
  15   2   4        1.09        0.14      0.90 o 
  16   2   4        7.50        6.28      1.33 o 
  17   2   4        0.53        0.82      1.16 o 
 -17   3   4        4.39        5.12      1.31 o 
 -16   3   4        1.80        2.30      1.15 o 
 -15   3   4       19.85       19.88      1.61 o 
 -14   3   4       21.29       18.59      1.50 o 
 -13   3   4        4.27        5.52      1.10 o 
 -12   3   4       59.90       51.58      3.51 o 
 -11   3   4        3.29        1.54      1.15 o 
 -10   3   4      328.15      316.45      5.84 o 
  -9   3   4      189.81      198.16      4.00 o 
  -8   3   4      417.15      413.17      8.30 o 
  -7   3   4        9.36        6.10      0.51 o 
  -6   3   4        7.29        9.21      0.59 o 
  -5   3   4      338.26      365.10      3.88 o 
  -4   3   4      193.01      230.23      2.37 o 
  -3   3   4      421.15      465.35      4.76 o 
  -2   3   4      538.51      550.14      5.96 o 
  -1   3   4       80.60       95.27      1.38 o 
   0   3   4      778.92      830.94      8.83 o 
   1   3   4      333.89      383.35      4.39 o 
   2   3   4       10.75       19.01      0.66 o 
   3   3   4        4.41       10.03      0.45 o 
   4   3   4      189.95      168.21      1.71 o 
   5   3   4      169.69      173.29      1.96 o 
   6   3   4      314.17      310.89      3.57 o 
   7   3   4      260.90      270.38      2.88 o 
   8   3   4       95.25       94.59      1.53 o 
   9   3   4       61.46       54.01      1.22 o 
  10   3   4      640.50      617.96      8.34 o 
  11   3   4       62.70       52.69      1.50 o 
  12   3   4        4.27        4.79      0.81 o 
  13   3   4       24.94       25.71      1.35 o 
  14   3   4        5.29        5.26      1.44 o 
  15   3   4        0.51        1.48      1.10 o 
  16   3   4        4.88        3.60      1.24 o 
  17   3   4        5.65        4.08      1.29 o 
 -17   4   4        0.10        0.74      1.36 o 
 -16   4   4        1.71        2.65      1.30 o 
 -15   4   4       32.04       34.11      2.01 o 
 -14   4   4        3.13        4.57      1.14 o 
 -13   4   4       13.06       11.86      1.31 o 
 -12   4   4        0.99        0.92      0.87 o 
 -11   4   4        0.18       -0.15      0.81 o 
 -10   4   4      473.13      497.71      8.50 o 
  -9   4   4      647.44      680.23      9.27 o 
  -8   4   4       80.14       86.51      1.72 o 
  -7   4   4       16.71       20.08      0.75 o 
  -6   4   4      364.42      347.43      4.03 o 
  -5   4   4       56.99       53.03      1.07 o 
  -4   4   4       19.41       31.83      0.90 o 
  -3   4   4      695.31      737.60      8.75 o 
  -2   4   4     1418.05     1370.67     15.79 o 
  -1   4   4       17.38       17.20      0.53 o 
   0   4   4     1436.45     1595.17     16.52 o 
   1   4   4      228.92      223.77      2.70 o 
   2   4   4      102.10       84.44      1.80 o 
   3   4   4      536.51      461.22      5.24 o 
   4   4   4       56.86       49.18      0.97 o 
   5   4   4      416.07      396.73      3.82 o 
   6   4   4      639.76      651.50      7.82 o 
   7   4   4      165.37      175.98      2.62 o 
   8   4   4       71.01       71.24      1.45 o 
   9   4   4        1.06        0.25      0.75 o 
  10   4   4       81.61       84.16      1.81 o 
  11   4   4       27.71       22.78      1.09 o 
  12   4   4       31.76       34.51      1.45 o 
  13   4   4       14.25       19.36      1.61 o 
  14   4   4        2.45        4.92      1.38 o 
  15   4   4       21.07       21.69      2.10 o 
  16   4   4        2.97        3.64      1.43 o 
  17   4   4        9.86        8.22      2.21 o 
 -17   5   4        2.51       -0.45      1.34 o 
 -16   5   4       15.01       12.87      1.79 o 
 -15   5   4        5.59        8.58      1.57 o 
 -14   5   4        3.07        1.74      1.09 o 
 -13   5   4        0.07       -1.86      1.60 o 
 -12   5   4        0.01       -0.78      0.79 o 
 -11   5   4       14.84       10.66      1.15 o 
 -10   5   4       62.06       56.68      2.10 o 
  -9   5   4       13.26       14.61      0.92 o 
  -8   5   4       42.75       34.34      1.49 o 
  -7   5   4      577.35      497.23      6.31 o 
  -6   5   4       23.49       18.47      0.78 o 
  -5   5   4       83.47       83.06      1.38 o 
  -4   5   4      418.41      443.14      7.53 o 
  -3   5   4      495.43      481.43     11.84 o 
  -2   5   4      149.02      162.04      3.41 o 
  -1   5   4       24.87       15.45      0.65 o 
   0   5   4     1105.92     1104.26     11.60 o 
   1   5   4      133.84      143.32      1.96 o 
   2   5   4      611.04      602.66     11.22 o 
   3   5   4      179.13      151.08      2.64 o 
   4   5   4      329.31      313.06      3.26 o 
   5   5   4       17.26       21.39      0.82 o 
   6   5   4        2.07        3.50      0.42 o 
   7   5   4       23.56       23.45      0.88 o 
   8   5   4       15.20       13.59      0.80 o 
   9   5   4      292.86      274.64      4.10 o 
  10   5   4       91.60       92.98      1.91 o 
  11   5   4       12.62       12.65      0.91 o 
  12   5   4      136.67      129.02      2.94 o 
  13   5   4       61.10       61.26      2.47 o 
  14   5   4        5.43        4.21      1.16 o 
  15   5   4        8.18       11.47      2.74 o 
  16   5   4        0.32       -0.12      1.26 o 
 -16   6   4        0.58       -0.04      1.30 o 
 -15   6   4        8.82       11.52      1.74 o 
 -14   6   4       29.17       25.00      2.66 o 
 -13   6   4        1.09        1.15      1.05 o 
 -12   6   4       10.26        6.26      1.12 o 
 -11   6   4        8.18        5.86      1.03 o 
 -10   6   4       41.21       44.00      1.43 o 
  -9   6   4        0.42        0.93      0.56 o 
  -8   6   4      361.25      328.97      5.22 o 
  -7   6   4        0.26       -0.81      0.48 o 
  -6   6   4      397.07      407.68      5.26 o 
  -5   6   4      432.56      461.53      7.98 o 
  -4   6   4        0.29        0.87      0.73 o 
  -3   6   4      356.63      338.36      6.10 o 
  -2   6   4      152.19      129.73      3.17 o 
  -1   6   4       26.09       30.49      0.86 o 
   0   6   4      266.94      285.12      3.94 o 
   1   6   4        3.46        0.96      0.39 o 
   2   6   4      891.86      877.93     10.31 o 
   3   6   4       57.27       56.15      1.42 o 
   4   6   4      121.19      137.08      2.19 o 
   5   6   4       27.05       25.93      0.76 o 
   6   6   4       56.41       63.61      1.21 o 
   7   6   4      275.05      282.55      3.45 o 
   8   6   4      494.26      465.54      5.62 o 
   9   6   4        0.22        0.03      0.60 o 
  10   6   4        5.44        6.13      0.79 o 
  11   6   4        4.76        3.01      0.77 o 
  12   6   4       27.78       34.31      1.51 o 
  13   6   4       13.13       12.63      1.41 o 
  14   6   4        0.35       -0.90      1.23 o 
  15   6   4        0.28       -0.44      1.19 o 
  16   6   4        2.76        4.03      1.45 o 
 -16   7   4        8.75       10.40      1.81 o 
 -15   7   4        0.56       -0.02      1.20 o 
 -14   7   4        0.22        0.36      1.21 o 
 -13   7   4        4.65        7.99      1.39 o 
 -12   7   4       13.21        8.63      1.62 o 
 -11   7   4        1.31        1.57      1.02 o 
 -10   7   4       26.35       27.71      1.42 o 
  -9   7   4       15.59       15.91      1.08 o 
  -8   7   4      104.01      100.31      2.31 o 
  -7   7   4      198.39      223.78      3.30 o 
  -6   7   4        3.82        1.26      0.77 o 
  -5   7   4        1.67       -1.67      0.83 o 
  -4   7   4      188.52      156.96     14.01 o 
  -3   7   4        9.34        7.11      0.98 o 
  -2   7   4       10.58       10.01      1.03 o 
  -1   7   4       24.95       24.91      0.81 o 
   0   7   4      222.84      231.37      3.57 o 
   1   7   4       26.16       31.66      1.03 o 
   2   7   4       10.12       11.97      0.66 o 
   3   7   4      347.87      325.57      5.16 o 
   4   7   4      213.86      211.56      3.26 o 
   5   7   4        9.58        4.71      0.66 o 
   6   7   4       67.01       60.65      1.33 o 
   7   7   4       12.49       16.05      1.21 o 
   8   7   4       52.66       54.63      1.67 o 
   9   7   4       17.88       14.36      0.97 o 
  10   7   4       19.68       18.01      1.10 o 
  11   7   4       21.79       20.43      1.19 o 
  12   7   4       39.28       39.85      1.60 o 
  13   7   4       25.16       25.45      1.74 o 
  14   7   4        3.77        5.95      1.21 o 
  15   7   4       11.81       11.20      3.69 o 
  16   7   4        0.00       -0.24      1.21 o 
 -15   8   4        0.23        0.62      2.32 o 
 -14   8   4       32.74       40.97      2.66 o 
 -13   8   4       15.86       18.07      1.91 o 
 -12   8   4        7.75        8.03      1.38 o 
 -11   8   4        9.22        9.33      1.17 o 
 -10   8   4      124.16      124.79      3.17 o 
  -9   8   4       18.34       21.14      1.35 o 
  -8   8   4       57.96       54.51      1.87 o 
  -7   8   4        0.66        0.04      0.63 o 
  -6   8   4       10.40        6.89      1.36 o 
  -5   8   4      114.20      111.46      3.06 o 
  -4   8   4        4.73        3.04      0.96 o 
  -3   8   4      116.14      110.55      3.45 o 
  -2   8   4      146.06      164.82      8.58 o 
  -1   8   4      465.64      465.30      6.53 o 
   0   8   4      171.80      160.86      2.51 o 
   1   8   4       23.71       22.25      0.83 o 
   2   8   4      829.99      777.71      9.34 o 
   3   8   4      161.85      165.00      3.30 o 
   4   8   4       65.63       62.04      1.91 o 
   5   8   4       67.40       65.72      1.67 o 
   6   8   4      434.94      435.06      5.82 o 
   7   8   4      480.00      482.32      5.78 o 
   8   8   4       62.86       58.63      1.51 o 
   9   8   4      150.76      140.35      2.63 o 
  10   8   4        2.81        4.19      0.81 o 
  11   8   4       66.99       66.30      1.91 o 
  12   8   4        5.28        6.91      0.97 o 
  13   8   4        5.22        3.16      1.08 o 
  14   8   4        0.46       -0.10      0.99 o 
  15   8   4        5.97        2.76      1.27 o 
 -15   9   4        8.64        5.78      1.54 o 
 -14   9   4        8.78        8.23      1.59 o 
 -13   9   4        0.96        2.79      1.26 o 
 -12   9   4        3.79        3.65      1.11 o 
 -11   9   4        7.28       10.63      1.48 o 
 -10   9   4        0.66       -0.87      1.09 o 
  -9   9   4        6.11        2.77      0.87 o 
  -8   9   4      143.09      139.38      3.72 o 
  -7   9   4       59.40       48.73      1.50 o 
  -6   9   4      113.83       99.32      3.09 o 
  -5   9   4       39.90       41.86      3.42 o 
  -4   9   4        9.58        8.90      1.66 o 
  -3   9   4       17.21       15.15      1.62 o 
  -2   9   4       19.20       15.12      0.79 o 
  -1   9   4       72.62       71.37      1.60 o 
   0   9   4      128.48      120.34      2.97 o 
   1   9   4      393.29      348.59      6.18 o 
   2   9   4       38.39       32.64      1.23 o 
   3   9   4        9.84       11.39      0.81 o 
   4   9   4      425.39      422.00      5.61 o 
   5   9   4       26.06       25.36      1.30 o 
   6   9   4       98.03       88.06      2.23 o 
   7   9   4       33.02       38.61      1.61 o 
   8   9   4       78.81       88.05      2.21 o 
   9   9   4       54.50       51.19      1.49 o 
  10   9   4        1.00        1.38      0.73 o 
  11   9   4        9.24        8.16      0.96 o 
  12   9   4        0.33        0.49      1.19 o 
  13   9   4       16.36       16.76      1.47 o 
  14   9   4        7.78        9.14      1.30 o 
  15   9   4        0.78        1.17      1.05 o 
 -14  10   4        0.00        1.00      1.29 o 
 -13  10   4        0.27       -0.37      1.03 o 
 -12  10   4        1.18       -0.76      0.95 o 
 -11  10   4        0.51       -0.97      0.87 o 
 -10  10   4        0.14        0.15      0.98 o 
  -9  10   4       90.22       81.24      7.31 o 
  -8  10   4       10.72        7.05      1.49 o 
  -7  10   4       32.40       27.04      1.62 o 
  -6  10   4       15.78       11.43      0.78 o 
  -5  10   4        5.49        5.37      1.83 o 
  -4  10   4       20.06       16.78      0.82 o 
  -3  10   4       39.30       37.50      1.14 o 
  -2  10   4        2.12        2.78      0.55 o 
  -1  10   4       29.42       31.62      1.17 o 
   0  10   4       23.79       17.29      1.21 o 
   1  10   4        6.92        6.14      0.92 o 
   2  10   4       34.01       39.51      1.75 o 
   3  10   4       87.99       85.06      2.03 o 
   4  10   4      116.31      115.82      2.50 o 
   5  10   4       25.01       26.63      1.34 o 
   6  10   4       40.18       43.40      1.73 o 
   7  10   4        5.15        3.46      0.88 o 
   8  10   4       41.76       36.30      1.48 o 
   9  10   4      136.32      140.65      2.83 o 
  10  10   4        4.94        3.19      0.98 o 
  11  10   4       10.33        6.86      0.93 o 
  12  10   4        4.63        6.58      0.96 o 
  13  10   4        3.67        4.50      1.20 o 
  14  10   4        2.15        2.70      1.06 o 
 -13  11   4        0.06       -0.88      1.00 o 
 -12  11   4        7.31        7.89      1.50 o 
 -11  11   4        0.93        3.62      1.27 o 
 -10  11   4        0.39       -1.19      1.08 o 
  -9  11   4       60.44       56.16      2.49 o 
  -8  11   4       18.42       27.17      3.28 o 
  -7  11   4       17.36       20.10      1.48 o 
  -6  11   4       23.59       21.80      1.45 o 
  -5  11   4        8.09        7.90      0.97 o 
  -4  11   4        0.08        0.78      0.68 o 
  -3  11   4        3.14        3.93      0.77 o 
  -2  11   4        1.18        2.61      0.76 o 
  -1  11   4       15.47       23.32      1.38 o 
   0  11   4        2.98        1.27      1.87 o 
   1  11   4       58.60       54.49      3.37 o 
   2  11   4       13.19       16.01      1.51 o 
   3  11   4       74.22       73.13      1.92 o 
   4  11   4       15.13       14.88      1.08 o 
   5  11   4       16.60       16.99      1.15 o 
   6  11   4       31.65       33.32      1.86 o 
   7  11   4        6.64        6.16      1.53 o 
   8  11   4       15.71       12.81      1.07 o 
   9  11   4       19.73       17.95      1.20 o 
  10  11   4        4.18        5.46      1.05 o 
  11  11   4        7.60       11.00      1.23 o 
  12  11   4        0.86        1.12      0.99 o 
  13  11   4        0.92        3.69      1.06 o 
 -13  12   4        2.62        1.43      1.32 o 
 -12  12   4        0.05        0.32      1.18 o 
 -11  12   4        4.93        7.48      1.72 o 
 -10  12   4        3.19        2.75      1.25 o 
  -9  12   4       51.64       61.16      2.71 o 
  -8  12   4        0.98        0.87      1.75 o 
  -7  12   4       13.92        8.96      0.93 o 
  -6  12   4       86.54       91.60      6.54 o 
  -5  12   4        2.53        1.13      0.90 o 
  -4  12   4        0.22       -0.75      0.94 o 
  -3  12   4       10.06       14.80      1.41 o 
  -2  12   4        1.71        3.18      1.06 o 
  -1  12   4       34.89       38.66      4.68 o 
   0  12   4       68.47       58.61      2.49 o 
   1  12   4      101.11      112.29      3.61 o 
   2  12   4       29.49       30.57      1.64 o 
   3  12   4       48.98       46.29      1.95 o 
   4  12   4       18.08       19.22      1.26 o 
   5  12   4       60.76       68.37      2.02 o 
   6  12   4       52.01       56.96      1.87 o 
   7  12   4       41.40       40.43      1.68 o 
   8  12   4        8.96        6.52      1.02 o 
   9  12   4       23.81       23.60      1.34 o 
  10  12   4       11.91       14.31      1.17 o 
  11  12   4       22.93       30.12      2.06 o 
  12  12   4       10.74       11.11      1.27 o 
 -11  13   4        8.83        7.75      1.49 o 
 -10  13   4        0.10        0.75      1.16 o 
  -9  13   4       25.71       27.46      2.51 o 
  -8  13   4       28.76       30.97      2.51 o 
  -7  13   4       14.61       13.82      1.69 o 
  -6  13   4        6.91        8.03      1.41 o 
  -5  13   4        2.93       -0.09      1.11 o 
  -4  13   4        1.39        0.80      1.14 o 
  -3  13   4       28.85       28.11      2.17 o 
  -2  13   4        5.44        6.64      1.29 o 
  -1  13   4       52.43       61.96      2.68 o 
   0  13   4       51.10       53.65      3.97 o 
   1  13   4       30.58       25.44      1.60 o 
   2  13   4       49.25       44.09      2.33 o 
   3  13   4       10.25        8.52      1.21 o 
   4  13   4       60.85       62.07      3.09 o 
   5  13   4       41.75       39.96      1.97 o 
   6  13   4        2.16        1.72      0.86 o 
   7  13   4        2.72        3.96      0.94 o 
   8  13   4        0.01       -0.77      0.82 o 
   9  13   4        2.45        1.53      0.88 o 
  10  13   4        0.26        1.80      0.88 o 
  11  13   4        1.09        3.16      1.12 o 
 -10  14   4        6.63        3.69      1.59 o 
  -9  14   4        0.16        0.07      1.45 o 
  -8  14   4        1.04       -0.33      1.35 o 
  -7  14   4        2.45        4.34      1.39 o 
  -6  14   4        0.09        1.58      1.20 o 
  -5  14   4       10.43        5.86      1.49 o 
  -4  14   4        2.75        2.82      1.39 o 
  -3  14   4       14.63       15.85      1.91 o 
  -2  14   4        5.64        4.50      1.28 o 
  -1  14   4       44.96       34.25      2.25 o 
   0  14   4        6.14        6.31      1.14 o 
   1  14   4        1.07       -1.20      0.90 o 
   2  14   4        2.16        1.11      0.96 o 
   3  14   4        7.65        9.37      1.23 o 
   4  14   4        0.03        0.09      0.97 o 
   5  14   4        5.58        4.13      1.08 o 
   6  14   4       29.29       30.51      1.79 o 
   7  14   4        9.57        7.64      1.05 o 
   8  14   4        0.91        2.14      0.88 o 
   9  14   4        0.45       -0.21      0.80 o 
  10  14   4        0.74        1.76      0.83 o 
  -9  15   4        0.03       -0.82      1.49 o 
  -8  15   4        0.15       -0.68      1.38 o 
  -7  15   4        0.17       -0.44      1.38 o 
  -6  15   4       12.77       16.92      2.02 o 
  -5  15   4        1.79        2.81      1.49 o 
  -4  15   4        3.21        2.97      1.56 o 
  -3  15   4        3.87        0.79      1.40 o 
  -2  15   4        0.01       -0.58      1.36 o 
  -1  15   4        0.06       -1.25      1.36 o 
   0  15   4        9.89       12.96      1.73 o 
   1  15   4        7.06        4.38      1.16 o 
   2  15   4        2.27        0.87      1.03 o 
   3  15   4        9.30       13.40      1.57 o 
   4  15   4       19.61       21.86      1.60 o 
   5  15   4        3.11        4.21      1.11 o 
   6  15   4        1.03        1.40      1.01 o 
   7  15   4        8.27        7.21      1.11 o 
   8  15   4        0.04        0.65      0.86 o 
  -6  16   4        0.65        1.78      1.49 o 
  -5  16   4       12.68       13.06      2.13 o 
  -4  16   4        0.28       -0.07      1.54 o 
  -3  16   4        7.13        9.71      1.96 o 
  -2  16   4        5.99       10.53      1.99 o 
  -1  16   4        0.17       -1.16      1.12 o 
   0  16   4        2.74        5.03      1.18 o 
   1  16   4        2.17        0.14      1.06 o 
   2  16   4       20.38       21.57      1.65 o 
   3  16   4        0.09        0.46      1.03 o 
   4  16   4        0.13       -0.94      0.95 o 
   5  16   4        8.87       12.48      1.26 o 
   6  16   4        6.39        8.15      1.05 o 
  -3  17   4        6.03        6.37      1.92 o 
  -2  17   4        0.27       -0.02      1.21 o 
  -1  17   4       16.01       22.24      1.88 o 
   0  17   4       13.92       16.11      1.67 o 
   1  17   4        3.53        3.60      1.12 o 
   2  17   4        0.07       -1.11      1.67 o 
   3  17   4        0.05       -0.99      0.90 o 
 -17   1   5        3.44        2.50      1.90 o 
 -16   1   5        4.50        4.53      1.86 o 
 -15   1   5        1.45        0.43      1.41 o 
 -14   1   5       17.95       15.43      3.01 o 
 -13   1   5        0.00       -0.37      1.54 o 
 -12   1   5      473.35      490.23      8.25 o 
 -11   1   5      113.55      119.25      2.89 o 
 -10   1   5      108.89      107.40      2.52 o 
  -9   1   5      117.34      102.91      2.38 o 
  -8   1   5       15.08       15.39      0.78 o 
  -7   1   5      125.63      131.00      2.49 o 
  -6   1   5       81.51       49.07      1.90 o 
  -5   1   5      104.93      123.72      2.17 o 
  -4   1   5       13.23       10.00      0.53 o 
  -3   1   5      450.89      463.58      4.77 o 
  -2   1   5        3.22        3.04      0.34 o 
  -1   1   5        8.43        6.66      0.69 o 
   0   1   5      667.98      678.20      6.79 o 
   1   1   5       18.30       19.58      0.52 o 
   2   1   5      371.73      406.10      3.79 o 
   3   1   5      153.66      161.30      2.08 o 
   4   1   5      556.25      596.02      5.79 o 
   5   1   5      141.24      124.11      1.85 o 
   6   1   5      407.66      392.10      4.09 o 
   7   1   5      612.39      581.05      5.79 o 
   8   1   5      219.93      188.16      2.44 o 
   9   1   5      230.49      218.73      2.76 o 
  10   1   5       68.54       69.16      1.55 o 
  11   1   5        0.05        0.84      0.62 o 
  12   1   5        6.98        4.76      0.85 o 
  13   1   5       95.61      100.82      2.72 o 
  14   1   5        4.52        2.19      0.97 o 
  15   1   5       10.90        9.83      1.23 o 
  16   1   5        6.10        4.57      1.18 o 
 -17   2   5       21.31       25.80      3.31 o 
 -16   2   5        1.31        1.27      2.92 o 
 -15   2   5        0.03       -0.17      0.83 o 
 -14   2   5       15.87       14.26      1.26 o 
 -13   2   5       13.09       17.47      1.36 o 
 -12   2   5       13.95       11.90      1.19 o 
 -11   2   5        5.11        3.68      1.12 o 
 -10   2   5       93.24       82.75      2.34 o 
  -9   2   5       74.78       69.40      2.07 o 
  -8   2   5       38.97       34.78      1.50 o 
  -7   2   5       10.05        8.54      0.75 o 
  -6   2   5      817.87      348.79      9.32 o 
  -5   2   5      900.60      910.70     13.91 o 
  -4   2   5      767.20      731.79      7.31 o 
  -3   2   5       22.90       26.14      0.70 o 
  -2   2   5      481.75      413.90      4.10 o 
  -1   2   5      788.25      746.97      8.84 o 
   0   2   5      220.44      240.89      3.37 o 
   1   2   5     1277.80     1331.25     12.92 o 
   2   2   5       15.88       10.90      0.56 o 
   3   2   5       76.78       66.35      1.05 o 
   4   2   5      280.38      303.88      3.25 o 
   5   2   5       82.29       77.95      1.45 o 
   6   2   5      680.60      628.05      7.14 o 
   7   2   5      261.92      251.01      3.15 o 
   8   2   5      198.30      210.26      2.82 o 
   9   2   5        9.51       12.90      0.80 o 
  10   2   5       37.56       34.79      1.82 o 
  11   2   5      183.20      182.82      3.21 o 
  12   2   5        2.64        0.55      0.88 o 
  13   2   5        2.78        2.86      0.99 o 
  14   2   5        1.75        1.59      1.09 o 
  15   2   5        8.90        9.34      1.60 o 
  16   2   5        0.92        0.19      1.01 o 
 -17   3   5        1.48       -0.96      1.00 o 
 -16   3   5        2.45        1.65      1.07 o 
 -15   3   5        2.34        1.90      1.03 o 
 -14   3   5       13.96       10.91      1.30 o 
 -13   3   5       52.26       60.10      2.27 o 
 -12   3   5        1.97        2.10      0.94 o 
 -11   3   5       81.57       78.96      2.42 o 
 -10   3   5       66.20       55.43      3.16 o 
  -9   3   5      243.11      254.94      7.79 o 
  -8   3   5      109.78       98.93      2.08 o 
  -7   3   5      158.79      177.76      2.95 o 
  -6   3   5        5.42        6.14      0.70 o 
  -5   3   5       93.33       90.84      1.42 o 
  -4   3   5      287.48      286.61      3.37 o 
  -3   3   5        0.26        0.28      0.29 o 
  -2   3   5      688.07      685.89      8.64 o 
  -1   3   5     1316.88     1281.74     13.47 o 
   0   3   5       12.64       12.44      0.59 o 
   1   3   5      170.82      127.15      2.20 o 
   2   3   5      277.33      278.92      4.95 o 
   3   3   5       24.87       21.37      0.56 o 
   4   3   5       17.50       12.19      0.54 o 
   5   3   5      262.83      271.96      3.04 o 
   6   3   5        0.62        2.79      0.84 o 
   7   3   5       55.09       54.88      1.27 o 
   8   3   5      225.78      238.43      3.09 o 
   9   3   5        8.28        8.26      0.95 o 
  10   3   5       57.45       60.67      1.71 o 
  11   3   5        0.66        0.24      0.65 o 
  12   3   5       24.75       27.65      1.54 o 
  13   3   5       46.33       45.24      1.92 o 
  14   3   5        9.57        9.64      1.36 o 
  15   3   5        0.05       -0.07      1.01 o 
  16   3   5        4.54        4.95      1.58 o 
 -16   4   5        2.44        3.01      1.21 o 
 -15   4   5        8.77       11.93      1.42 o 
 -14   4   5        0.34        0.86      1.02 o 
 -13   4   5        6.20        9.68      1.25 o 
 -12   4   5       11.52        7.55      1.13 o 
 -11   4   5        6.03        8.20      1.08 o 
 -10   4   5       82.85       88.65      2.55 o 
  -9   4   5        0.97       -0.19      0.80 o 
  -8   4   5      128.83      127.24      2.51 o 
  -7   4   5       74.46       68.25      1.56 o 
  -6   4   5        4.55        2.93      0.41 o 
  -5   4   5        0.44        0.89      0.42 o 
  -4   4   5       30.00       36.33      1.10 o 
  -3   4   5       94.82       91.76      1.81 o 
  -2   4   5       14.19       17.84      0.54 o 
  -1   4   5       97.64       95.14      1.50 o 
   0   4   5      309.73      327.82      3.38 o 
   1   4   5       82.68      101.40      2.26 o 
   2   4   5      200.78      205.28      3.12 o 
   3   4   5      229.16      231.18      3.44 o 
   4   4   5      449.16      492.76      4.65 o 
   5   4   5        0.24        0.15      0.32 o 
   6   4   5        7.16       12.65      0.78 o 
   7   4   5      122.08      126.38      1.99 o 
   8   4   5       16.17       16.69      0.89 o 
   9   4   5       13.62       13.87      0.94 o 
  10   4   5        5.68        3.67      0.71 o 
  11   4   5        7.68        8.34      0.88 o 
  12   4   5        3.48        3.84      0.86 o 
  13   4   5        8.35        8.17      1.14 o 
  14   4   5        0.01       -0.59      0.98 o 
  15   4   5        0.29       -0.60      1.23 o 
  16   4   5        8.17        7.77      1.71 o 
 -16   5   5        0.50        0.04      1.70 o 
 -15   5   5       13.33       16.26      1.82 o 
 -14   5   5        0.29        0.96      1.06 o 
 -13   5   5       27.26       31.15      1.83 o 
 -12   5   5        9.01        5.92      1.50 o 
 -11   5   5       39.61       45.67      2.00 o 
 -10   5   5        0.37       -1.07      0.77 o 
  -9   5   5      125.90      117.45      4.17 o 
  -8   5   5      460.09      461.50      7.90 o 
  -7   5   5       11.20        9.04      0.80 o 
  -6   5   5       80.93       89.02      1.73 o 
  -5   5   5       28.80       24.53      1.04 o 
  -4   5   5      126.70      126.29      2.23 o 
  -3   5   5       96.48      116.19      2.21 o 
  -2   5   5      241.46      253.90      3.52 o 
  -1   5   5      550.89      562.75      6.23 o 
   0   5   5        1.27        2.96      0.47 o 
   1   5   5        1.78        2.31      0.39 o 
   2   5   5       25.79       23.98      1.21 o 
   3   5   5        0.85        0.17      0.32 o 
   4   5   5       77.30       69.22      1.55 o 
   5   5   5      997.07      939.89      8.39 o 
   6   5   5        7.10        5.73      0.53 o 
   7   5   5      130.33      120.86      1.95 o 
   8   5   5      238.25      242.71      3.68 o 
   9   5   5        5.72        3.21      0.70 o 
  10   5   5        1.75        0.84      0.63 o 
  11   5   5        2.98        2.13      0.75 o 
  12   5   5        2.85        2.59      0.83 o 
  13   5   5       16.87       19.76      1.61 o 
  14   5   5        6.87        6.71      1.23 o 
  15   5   5        1.84       -0.26      1.28 o 
  16   5   5        6.72        6.46      1.69 o 
 -16   6   5        3.61        3.60      1.44 o 
 -15   6   5        0.08        0.07      1.22 o 
 -14   6   5        0.21        0.21      1.16 o 
 -13   6   5        1.83        2.88      1.89 o 
 -12   6   5       20.83       25.38      1.68 o 
 -11   6   5        1.00        2.44      0.95 o 
 -10   6   5      120.85      132.99      3.87 o 
  -9   6   5       17.88       14.76      1.21 o 
  -8   6   5        0.02        1.00      0.75 o 
  -7   6   5        9.42        7.60      0.65 o 
  -6   6   5      125.87      133.92      2.40 o 
  -5   6   5      162.52      158.00      2.63 o 
  -4   6   5        0.57       -0.92      0.85 o 
  -3   6   5        1.75        1.27      0.54 o 
  -2   6   5       57.74       45.38      1.29 o 
  -1   6   5      127.64      118.26      2.00 o 
   0   6   5      241.02      215.57      2.95 o 
   1   6   5        0.09        0.07      0.40 o 
   2   6   5      158.89      154.63      2.57 o 
   3   6   5      268.38      265.82      4.48 o 
   4   6   5      644.59      636.40      8.15 o 
   5   6   5        5.07        4.40      0.67 o 
   6   6   5      141.12      137.81      1.93 o 
   7   6   5      249.77      244.54      3.36 o 
   8   6   5       82.16       72.71      2.28 o 
   9   6   5       35.83       33.50      1.41 o 
  10   6   5        8.85        9.46      0.90 o 
  11   6   5       21.19       23.47      1.26 o 
  12   6   5       10.19        9.05      1.11 o 
  13   6   5        5.09        3.03      1.07 o 
  14   6   5        0.53        0.16      1.06 o 
  15   6   5       14.84       13.11      1.52 o 
 -15   7   5        0.49       -0.64      1.25 o 
 -14   7   5        0.04        0.43      1.32 o 
 -13   7   5        1.05        1.92      1.21 o 
 -12   7   5       29.10       25.89      4.13 o 
 -11   7   5        2.47        0.44      0.97 o 
 -10   7   5      127.46      121.50      4.71 o 
  -9   7   5       10.14        6.45      0.97 o 
  -8   7   5        3.75        3.74      1.00 o 
  -7   7   5        2.14        1.19      0.49 o 
  -6   7   5        5.04        4.63      0.49 o 
  -5   7   5       67.07       73.38      5.46 o 
  -4   7   5       11.11       10.34      1.46 o 
  -3   7   5      540.55      507.89     10.73 o 
  -2   7   5       17.86       15.31      0.85 o 
  -1   7   5      363.67      350.76      4.88 o 
   0   7   5       92.97       83.21      1.72 o 
   1   7   5      194.46      200.95      2.54 o 
   2   7   5        4.96        4.22      0.56 o 
   3   7   5       68.86       78.49      1.73 o 
   4   7   5      109.68      111.27      2.00 o 
   5   7   5       81.80       84.16      1.92 o 
   6   7   5      178.97      168.80      2.73 o 
   7   7   5       76.86       75.68      1.75 o 
   8   7   5       33.09       29.69      1.12 o 
   9   7   5      225.96      211.00      3.41 o 
  10   7   5       30.34       29.67      1.46 o 
  11   7   5        1.25        0.77      0.82 o 
  12   7   5        2.87        5.08      1.01 o 
  13   7   5       26.38       34.64      1.94 o 
  14   7   5        1.45        1.54      1.09 o 
  15   7   5        0.05        0.13      1.04 o 
 -15   8   5        1.81       -0.19      1.28 o 
 -14   8   5       10.49       10.84      1.70 o 
 -13   8   5        0.14        1.23      1.18 o 
 -12   8   5        1.86        1.86      1.83 o 
 -11   8   5        3.44        4.81      1.12 o 
 -10   8   5        8.05        8.50      1.19 o 
  -9   8   5       48.43       64.35      2.12 o 
  -8   8   5        1.14        0.29      0.74 o 
  -7   8   5        1.92        3.10      0.53 o 
  -6   8   5        8.25        7.92      1.44 o 
  -5   8   5       27.70       32.92      2.27 o 
  -4   8   5        3.36        4.10      1.54 o 
  -3   8   5       36.65       40.92      2.90 o 
  -2   8   5       70.77       62.44      1.78 o 
  -1   8   5      170.33      171.45      2.69 o 
   0   8   5       72.37       72.42      1.70 o 
   1   8   5       44.50       44.82      1.20 o 
   2   8   5      303.27      302.34      4.23 o 
   3   8   5       58.10       69.02      2.56 o 
   4   8   5       84.84       84.17      2.00 o 
   5   8   5      380.98      361.87      5.07 o 
   6   8   5      208.73      197.41      3.29 o 
   7   8   5       40.30       45.08      1.46 o 
   8   8   5       70.09       73.78      3.12 o 
   9   8   5        7.85       10.11      0.93 o 
  10   8   5        8.85        9.56      1.17 o 
  11   8   5        3.88        3.53      0.91 o 
  12   8   5        0.22        0.00      0.84 o 
  13   8   5        4.53        2.22      1.06 o 
  14   8   5        0.02        0.29      1.02 o 
 -14   9   5        0.40       -0.25      1.20 o 
 -13   9   5        2.51        1.93      1.38 o 
 -12   9   5        3.14        4.04      1.36 o 
 -11   9   5        9.56        8.69      1.32 o 
 -10   9   5        2.26        1.03      1.35 o 
  -9   9   5        9.67       11.24      1.36 o 
  -8   9   5        3.40        4.51      0.89 o 
  -7   9   5       31.04       36.74      3.41 o 
  -6   9   5        3.39        2.15      1.58 o 
  -5   9   5       13.41       13.67      2.20 o 
  -4   9   5        2.17       -0.45      1.26 o 
  -3   9   5       25.00       30.81      2.99 o 
  -2   9   5        0.77        0.16      0.43 o 
  -1   9   5       25.06       19.21      1.06 o 
   0   9   5      176.77      183.81      3.83 o 
   1   9   5        0.72        0.59      0.77 o 
   2   9   5        3.03        3.30      0.66 o 
   3   9   5      188.07      192.08      3.09 o 
   4   9   5        7.04        7.00      0.82 o 
   5   9   5       81.48       76.75      1.89 o 
   6   9   5       56.24       50.62      1.75 o 
   7   9   5        2.77        3.15      1.01 o 
   8   9   5        2.93        3.28      0.86 o 
   9   9   5       77.38       83.74      2.69 o 
  10   9   5        0.02        0.80      0.76 o 
  11   9   5        0.01       -0.26      0.76 o 
  12   9   5        9.74       12.16      1.17 o 
  13   9   5        9.64        8.83      1.15 o 
  14   9   5        2.83        2.45      1.07 o 
 -13  10   5        4.17        2.74      1.23 o 
 -12  10   5        0.51       -0.67      3.10 o 
 -11  10   5        0.60       -1.74      1.33 o 
 -10  10   5       18.92       26.26      1.83 o 
  -9  10   5        2.17       -0.26      1.24 o 
  -8  10   5        4.56        4.64      0.90 o 
  -7  10   5        0.23       -1.45      1.39 o 
  -6  10   5       16.17       16.11      2.51 o 
  -5  10   5        0.35       -1.43      1.34 o 
  -4  10   5        0.03       -1.97      1.29 o 
  -3  10   5       22.24       26.00      2.81 o 
  -2  10   5       11.85       20.40      0.98 o 
  -1  10   5      297.80      302.36     10.69 o 
   0  10   5      113.81      100.63      3.27 o 
   1  10   5       35.76       40.38      1.79 o 
   2  10   5       99.61       93.46      2.66 o 
   3  10   5       52.77       50.46      1.50 o 
   4  10   5      108.79       98.10      2.32 o 
   5  10   5       24.06       20.75      1.26 o 
   6  10   5       14.92       11.54      1.07 o 
   7  10   5        2.78        2.74      0.88 o 
   8  10   5        6.22        3.30      1.03 o 
   9  10   5        4.39        5.24      1.17 o 
  10  10   5       31.35       38.51      2.01 o 
  11  10   5       22.34       19.50      1.84 o 
  12  10   5        0.37        0.98      0.83 o 
  13  10   5        3.83        5.12      1.01 o 
 -13  11   5        0.68        1.63      1.22 o 
 -12  11   5        0.01       -0.72      1.10 o 
 -11  11   5       18.41       18.32      1.68 o 
 -10  11   5        0.35        1.91      1.61 o 
  -9  11   5        7.62        5.03      1.10 o 
  -8  11   5       11.53       19.47      1.44 o 
  -7  11   5        3.89        5.17      2.04 o 
  -6  11   5        0.54        0.81      1.66 o 
  -5  11   5        9.43       12.95      2.45 o 
  -4  11   5      148.36      154.75      6.84 o 
  -3  11   5       65.17       71.74      4.42 o 
  -2  11   5      108.16       97.12      2.87 o 
  -1  11   5       15.57       12.48      1.20 o 
   0  11   5       27.38       23.39      1.94 o 
   1  11   5       15.96       15.06      1.29 o 
   2  11   5       51.26       42.92      2.28 o 
   3  11   5       21.71       26.21      1.30 o 
   4  11   5       45.37       49.51      1.70 o 
   5  11   5      135.86      137.87      2.94 o 
   6  11   5        9.41        6.62      1.27 o 
   7  11   5        0.66        0.40      0.81 o 
   8  11   5       35.34       40.85      2.63 o 
   9  11   5        0.03       -0.71      1.04 o 
  10  11   5        0.32       -1.05      1.05 o 
  11  11   5        9.07        5.90      1.27 o 
  12  11   5        0.21       -0.25      1.09 o 
 -12  12   5        1.50        1.93      1.20 o 
 -11  12   5        0.65        0.75      1.06 o 
 -10  12   5        0.81        0.33      1.04 o 
  -9  12   5       34.72       32.32      1.90 o 
  -8  12   5       14.27       12.19      2.75 o 
  -7  12   5        0.09        0.79      1.84 o 
  -6  12   5        6.20        4.71      2.10 o 
  -5  12   5       32.46       26.04      3.24 o 
  -4  12   5        2.39        5.28      2.09 o 
  -3  12   5        6.04        4.98      0.98 o 
  -2  12   5       56.79       58.48      2.29 o 
  -1  12   5       13.22       10.09      1.47 o 
   0  12   5        1.83       -0.33      1.14 o 
   1  12   5        0.17        1.99      1.33 o 
   2  12   5        6.48        8.07      1.34 o 
   3  12   5       39.05       44.78      2.43 o 
   4  12   5      116.38      116.27      2.63 o 
   5  12   5        1.66        0.65      0.82 o 
   6  12   5        1.32        1.19      0.86 o 
   7  12   5        1.02        0.61      1.09 o 
   8  12   5       22.85       26.83      2.09 o 
   9  12   5        1.03       -0.60      0.98 o 
  10  12   5        6.50        5.49      1.24 o 
  11  12   5        5.75       10.20      1.40 o 
 -10  13   5        6.01        5.29      1.22 o 
  -9  13   5        1.77        1.54      1.00 o 
  -8  13   5       14.62       21.58      1.58 o 
  -7  13   5        0.00        0.71      2.02 o 
  -6  13   5        8.19        9.76      2.65 o 
  -4  13   5        4.54        4.38      1.17 o 
  -3  13   5        9.10        4.65      1.21 o 
  -2  13   5        4.37        6.03      1.41 o 
  -1  13   5       43.27       47.57      2.75 o 
   0  13   5        1.57        2.45      1.38 o 
   1  13   5        9.06       10.03      1.41 o 
   2  13   5       33.25       38.16      2.16 o 
   3  13   5        3.23        3.79      1.28 o 
   4  13   5        0.00        0.30      1.18 o 
   5  13   5        0.24        1.70      0.94 o 
   6  13   5        4.27        2.40      0.96 o 
   7  13   5        0.04       -0.51      0.93 o 
   8  13   5        0.14       -1.14      0.92 o 
   9  13   5        7.29        6.34      1.25 o 
  10  13   5        0.67        2.17      1.39 o 
  -9  14   5        8.86       16.32      1.67 o 
  -5  14   5       11.67       14.53      1.57 o 
  -4  14   5        2.58        1.22      1.19 o 
  -3  14   5        9.48       12.34      1.63 o 
  -2  14   5       25.13       30.89      2.39 o 
  -1  14   5       15.13       11.69      1.86 o 
   0  14   5       25.22       29.85      2.61 o 
   1  14   5        7.59        7.95      1.43 o 
   2  14   5       17.15       21.33      1.88 o 
   3  14   5       15.78       17.56      1.77 o 
   4  14   5       28.90       25.24      2.01 o 
   5  14   5        0.24        0.18      1.23 o 
   6  14   5        1.04        0.43      1.17 o 
   7  14   5        0.49       -1.00      0.98 o 
   8  14   5        0.04       -0.95      0.97 o 
   9  14   5        0.00       -0.65      1.01 o 
  -6  15   5        2.11        1.00      1.14 o 
  -5  15   5        0.21       -0.82      1.22 o 
  -4  15   5        4.97        8.18      1.59 o 
  -3  15   5       77.42       77.71      3.66 o 
  -2  15   5       14.39       15.13      1.94 o 
  -1  15   5        0.01       -0.40      1.39 o 
   0  15   5        2.87        2.88      1.25 o 
   1  15   5        0.64       -1.16      1.09 o 
   2  15   5        1.78        2.63      1.75 o 
   3  15   5        6.23        6.36      1.49 o 
   4  15   5       37.91       46.56      2.48 o 
   5  15   5        4.30        6.72      1.46 o 
   6  15   5       10.32       11.35      1.62 o 
   7  15   5        0.68       -1.24      1.21 o 
  -4  16   5        9.54        8.21      1.66 o 
  -3  16   5        0.67        2.56      1.54 o 
  -2  16   5        0.05        0.28      1.41 o 
  -1  16   5       10.14        8.20      1.44 o 
   0  16   5        0.64        0.32      1.16 o 
   1  16   5        0.50       -0.95      1.22 o 
   2  16   5        5.86        7.63      1.94 o 
   3  16   5        5.54        5.39      1.43 o 
   4  16   5        5.22        3.74      1.38 o 
 -16   0   6        7.86        5.46      2.75 o 
 -15   0   6        0.85        1.12      2.17 o 
 -14   0   6        9.98       14.05      2.91 o 
 -13   0   6        0.11        2.77      2.10 o 
 -12   0   6      253.54      233.48      9.16 o 
 -11   0   6       65.70       62.12      4.49 o 
 -10   0   6        1.25        0.33      1.61 o 
  -9   0   6       14.92       18.01      2.51 o 
  -8   0   6      197.49      189.62      7.16 o 
  -7   0   6        5.98        2.65      1.49 o 
  -6   0   6        6.62       11.49      1.88 o 
  -5   0   6      270.30      232.29      7.93 o 
  -4   0   6      519.17      498.24     14.57 o 
  -3   0   6      109.62      126.24      5.10 o 
  -2   0   6      374.44      349.02     13.99 o 
  -1   0   6      462.86      483.56      6.47 o 
   0   0   6       55.11       67.65      1.73 o 
   1   0   6      129.51      119.20      2.15 o 
   2   0   6      298.30      304.97      5.29 o 
   3   0   6      273.86      242.56      5.67 o 
   4   0   6      562.75      550.41     11.06 o 
   5   0   6       13.45        8.98      1.22 o 
   6   0   6       34.82       42.81      1.73 o 
   7   0   6       22.52       28.07      1.57 o 
   8   0   6      511.87      484.49      8.35 o 
   9   0   6       71.91       59.53      2.22 o 
  10   0   6       20.92       22.10      1.60 o 
  11   0   6      281.63      298.86     18.38 o 
  12   0   6       36.73       39.52      2.73 o 
  13   0   6       59.91       61.66      4.34 o 
  14   0   6       12.94       15.33      1.93 o 
  15   0   6       54.09       64.52      3.46 o 
 -16   1   6        0.14       -0.10      1.72 o 
 -15   1   6        6.25        4.88      1.78 o 
 -14   1   6       23.97       26.18      3.26 o 
 -13   1   6       10.58        6.34      1.75 o 
 -12   1   6        2.16        1.78      1.47 o 
 -11   1   6        0.09       -3.01      1.51 o 
 -10   1   6       23.27       27.52      2.18 o 
  -9   1   6        0.90        0.92      1.68 o 
  -8   1   6       27.14       31.30      2.82 o 
  -7   1   6        8.25       13.71      1.87 o 
  -6   1   6      185.90      176.90      5.14 o 
  -5   1   6       41.61       43.01      1.27 o 
  -4   1   6       23.40       16.24      0.78 o 
  -3   1   6       87.72       65.99      7.59 o 
  -2   1   6       91.09      104.37      1.94 o 
  -1   1   6       27.17       21.65      1.34 o 
   0   1   6       61.24       60.94      1.55 o 
   1   1   6      524.31      502.33      8.93 o 
   2   1   6      467.75      491.99      6.16 o 
   3   1   6      342.73      319.02      4.33 o 
   4   1   6      102.28       88.00      1.64 o 
   5   1   6      134.39      124.92      1.94 o 
   6   1   6      282.82      281.11      3.46 o 
   7   1   6        0.61        1.15      0.52 o 
   8   1   6        9.18        7.60      0.87 o 
   9   1   6       13.71       14.92      0.86 o 
  10   1   6        0.01        0.37      0.63 o 
  11   1   6       43.29       44.45      1.67 o 
  12   1   6        2.96        0.85      0.91 o 
  13   1   6       31.16       27.89      2.40 o 
  14   1   6        8.68       10.30      1.45 o 
  15   1   6        0.26        1.18      1.24 o 
 -16   2   6        3.57       -0.13      1.67 o 
 -15   2   6        3.80        2.66      1.69 o 
 -14   2   6        3.99        4.57      1.65 o 
 -13   2   6       11.54       14.37      2.04 o 
 -12   2   6        9.12        9.48      1.93 o 
 -11   2   6        1.75        0.40      1.59 o 
 -10   2   6        0.04       -1.20      0.60 o 
  -9   2   6        3.98        5.49      1.19 o 
  -8   2   6       11.77       10.94      0.93 o 
  -7   2   6        2.55        0.71      0.62 o 
  -6   2   6       49.01       44.66      1.56 o 
  -5   2   6      101.31      108.34      1.85 o 
  -4   2   6       89.05       87.85      1.77 o 
  -3   2   6       49.24       49.11      1.55 o 
  -2   2   6        3.51        3.44      0.47 o 
  -1   2   6        7.63        8.59      2.24 o 
   0   2   6        6.12        2.40      0.95 o 
   2   2   6      277.07      292.78      4.60 o 
   3   2   6       21.75       21.06      0.81 o 
   4   2   6       49.24       49.36      1.31 o 
   5   2   6        0.09        0.28      0.46 o 
   6   2   6      241.12      225.48      2.94 o 
   7   2   6        5.10        5.59      0.73 o 
   8   2   6        4.34        1.79      0.56 o 
   9   2   6        8.56        6.05      0.81 o 
  10   2   6        3.27        4.22      0.71 o 
  11   2   6        4.97        5.17      0.89 o 
  12   2   6        0.14        1.15      0.88 o 
  13   2   6        3.08        4.26      1.00 o 
  14   2   6       14.47       14.71      1.59 o 
  15   2   6        0.52        1.15      1.27 o 
 -16   3   6        1.15       -1.38      1.63 o 
 -15   3   6       15.29       13.47      2.13 o 
 -14   3   6       16.78       15.84      1.89 o 
 -13   3   6       19.72       24.97      1.57 o 
 -12   3   6        7.59        7.11      1.08 o 
 -11   3   6       11.50       12.70      1.19 o 
 -10   3   6       42.98       39.72      1.75 o 
  -9   3   6       25.46       23.93      1.46 o 
  -8   3   6        0.59        0.60      0.74 o 
  -7   3   6       40.90       40.69      1.32 o 
  -6   3   6       29.05       39.11      1.06 o 
  -5   3   6       15.73       20.96      0.89 o 
  -4   3   6       64.28       65.43      1.34 o 
  -3   3   6      316.91      313.56      4.06 o 
  -2   3   6       33.44       30.48      0.98 o 
   0   3   6       31.73       32.28      2.26 o 
   2   3   6     1324.41     1308.99     17.11 o 
   3   3   6      191.78      162.04      2.71 o 
   4   3   6       12.80       12.78      0.56 o 
   5   3   6      497.46      453.55      5.01 o 
   6   3   6       46.71       44.62      1.20 o 
   7   3   6       28.05       24.25      0.98 o 
   8   3   6       38.01       39.51      1.27 o 
   9   3   6        5.88        4.45      0.68 o 
  10   3   6       12.23       14.64      1.04 o 
  11   3   6       36.95       34.26      1.50 o 
  12   3   6        5.82        4.50      0.98 o 
  13   3   6        0.42        1.08      0.90 o 
  14   3   6        0.40       -0.56      1.10 o 
  15   3   6        2.45       -0.77      1.26 o 
 -15   4   6        0.21       -0.20      0.98 o 
 -14   4   6        3.02        2.95      1.05 o 
 -13   4   6       57.98       69.95      2.46 o 
 -12   4   6       19.61       19.29      2.48 o 
 -11   4   6       10.03       10.66      1.22 o 
 -10   4   6        4.39        5.34      1.00 o 
  -9   4   6        4.26        2.85      0.85 o 
  -8   4   6       29.13       36.09      1.22 o 
  -7   4   6      118.22      112.98      1.90 o 
  -6   4   6      278.11      297.77      4.42 o 
  -5   4   6       43.22       36.77      4.55 o 
  -4   4   6      501.18      452.75      5.63 o 
  -3   4   6       22.22       20.78      0.68 o 
  -2   4   6        7.78        8.52      0.53 o 
  -1   4   6      293.24      315.53      3.86 o 
   0   4   6       97.13      101.09      2.90 o 
   1   4   6      357.86      341.30      5.15 o 
   2   4   6      229.35      215.81      4.59 o 
   3   4   6      445.51      442.96      5.80 o 
   4   4   6      513.21      482.02      5.75 o 
   5   4   6      133.13      138.36      2.03 o 
   6   4   6      255.72      226.21      2.94 o 
   7   4   6      209.05      188.62      2.83 o 
   8   4   6        0.30        0.16      0.52 o 
   9   4   6       21.91       19.74      1.10 o 
  10   4   6        7.98       11.12      0.96 o 
  11   4   6        5.35        8.45      0.97 o 
  12   4   6       27.72       28.46      1.44 o 
  13   4   6        0.22        0.92      0.88 o 
  14   4   6        0.27       -0.78      0.86 o 
  15   4   6        7.52        7.44      1.40 o 
 -15   5   6        0.50        0.94      1.26 o 
 -14   5   6        0.04       -0.94      1.43 o 
 -13   5   6        5.59        5.19      1.17 o 
 -12   5   6        7.28        4.31      1.08 o 
 -11   5   6        0.02       -0.42      0.86 o 
 -10   5   6       28.20       20.63      1.47 o 
  -9   5   6        3.13        2.84      0.91 o 
  -8   5   6       74.47       76.77      5.55 o 
  -7   5   6      148.40      150.75      3.39 o 
  -6   5   6       23.84       24.99      1.42 o 
  -5   5   6      188.13      169.47      2.98 o 
  -4   5   6       39.67       32.79      1.20 o 
  -3   5   6       61.35       57.97      1.82 o 
  -2   5   6      107.76       95.92      2.21 o 
  -1   5   6       54.61       52.25      0.98 o 
   0   5   6      169.07      180.95      2.78 o 
   1   5   6      234.20      231.97      3.42 o 
   2   5   6       68.34       63.65      1.56 o 
   3   5   6       31.60       28.41      1.63 o 
   4   5   6      128.76      115.32      2.09 o 
   5   5   6        6.21        5.63      0.71 o 
   6   5   6       69.25       70.44      1.46 o 
   7   5   6       77.98       85.99      1.73 o 
   8   5   6        1.94        1.60      0.62 o 
   9   5   6       65.54       61.39      1.70 o 
  10   5   6       12.40       13.60      1.03 o 
  11   5   6        3.36        2.44      0.80 o 
  12   5   6       13.15       12.33      1.11 o 
  13   5   6        1.03       -1.27      0.83 o 
  14   5   6        2.43        3.21      1.02 o 
  15   5   6        0.07       -0.03      1.30 o 
 -15   6   6        0.19        0.67      1.32 o 
 -14   6   6        6.99        6.87      1.45 o 
 -13   6   6        0.05       -0.04      1.62 o 
 -12   6   6       18.59       15.66      1.46 o 
 -11   6   6       13.32       13.57      1.36 o 
 -10   6   6        0.00        0.20      0.88 o 
  -9   6   6        3.19       -0.09      1.26 o 
  -8   6   6        1.15        1.98      1.15 o 
  -7   6   6       16.95       19.33      1.28 o 
  -6   6   6        0.88        0.94      0.72 o 
  -5   6   6       66.78       63.91      1.57 o 
  -4   6   6       78.45       75.93      1.72 o 
  -3   6   6       38.20       39.67      1.27 o 
  -2   6   6       70.57       67.53      1.65 o 
  -1   6   6        2.75        1.26      0.57 o 
   0   6   6      196.35      183.21      2.81 o 
   1   6   6      242.57      252.07      3.65 o 
   2   6   6       49.50       47.10      1.78 o 
   3   6   6      116.15      113.63      2.19 o 
   4   6   6      141.79      143.91      2.39 o 
   5   6   6      147.62      144.55      2.70 o 
   6   6   6        3.45        4.52      1.13 o 
   7   6   6        0.13       -0.61      0.41 o 
   8   6   6       13.98       11.92      0.85 o 
   9   6   6        2.34        1.98      0.68 o 
  10   6   6        2.48        2.93      0.74 o 
  11   6   6       16.87       16.56      1.16 o 
  12   6   6        3.35        4.41      0.87 o 
  13   6   6       13.22       19.11      2.08 o 
  14   6   6        0.36        0.25      1.07 o 
 -14   7   6        1.27        1.82      1.30 o 
 -13   7   6        1.27        2.55      1.24 o 
 -12   7   6        0.40        0.53      1.11 o 
 -11   7   6        0.14        0.22      1.34 o 
 -10   7   6       20.41       19.25      1.47 o 
  -9   7   6       18.68       22.30      1.92 o 
  -8   7   6        0.00        0.22      0.81 o 
  -7   7   6        0.75       -0.24      0.70 o 
  -6   7   6        8.58        6.63      0.64 o 
  -5   7   6        0.22        0.96      0.49 o 
  -4   7   6       43.33       53.29      2.23 o 
  -3   7   6      227.28      229.97      3.69 o 
  -2   7   6      116.84      106.06      2.30 o 
  -1   7   6       56.01       62.74      1.98 o 
   0   7   6      217.77      214.67      3.82 o 
   1   7   6        1.56        1.31      0.53 o 
   2   7   6       28.49       22.42      1.76 o 
   3   7   6        3.09        4.85      1.02 o 
   4   7   6      137.40      144.80      2.89 o 
   5   7   6       50.43       47.78      1.67 o 
   6   7   6       21.83       21.11      1.25 o 
   7   7   6        4.85        6.66      0.93 o 
   8   7   6       10.46        9.37      1.02 o 
   9   7   6       57.25       53.11      1.55 o 
  10   7   6       11.53       13.57      1.01 o 
  11   7   6       17.92       17.45      1.39 o 
  12   7   6        6.91        6.94      1.06 o 
  13   7   6        0.43        0.34      1.02 o 
  14   7   6        9.02        7.23      1.31 o 
 -14   8   6        3.96        3.30      1.42 o 
 -13   8   6        2.83        3.74      1.27 o 
 -12   8   6       10.72       13.29      1.60 o 
 -11   8   6        2.49        3.82      1.73 o 
 -10   8   6       54.81       61.19      3.50 o 
  -9   8   6        1.61        2.91      1.00 o 
  -8   8   6       44.49       42.61      2.84 o 
  -7   8   6       28.82       19.84      1.37 o 
  -6   8   6       40.42       43.75      3.49 o 
  -5   8   6      202.07      224.39      6.08 o 
  -4   8   6        2.57        3.61      1.47 o 
  -3   8   6       79.10       67.98      1.53 o 
  -2   8   6       37.09       24.49      1.10 o 
  -1   8   6       24.74       27.44      1.52 o 
   0   8   6       23.19       23.36      1.39 o 
   1   8   6        5.97        2.50      0.68 o 
   2   8   6       58.09       57.37      1.63 o 
   3   8   6       76.39       80.88      2.22 o 
   4   8   6      193.50      198.47      3.57 o 
   5   8   6      181.00      177.08      3.36 o 
   6   8   6       14.46       15.84      1.16 o 
   7   8   6        7.99        5.47      1.03 o 
   8   8   6        1.51        0.70      0.81 o 
   9   8   6        5.17        3.33      0.94 o 
  10   8   6        0.25        0.10      0.69 o 
  11   8   6       22.42       24.27      1.37 o 
  12   8   6        0.00        0.60      1.01 o 
  13   8   6        5.88        6.27      1.08 o 
 -13   9   6        2.61        2.75      1.27 o 
 -12   9   6        3.87        5.53      1.41 o 
 -11   9   6        4.93        6.30      1.30 o 
 -10   9   6        8.00        6.99      1.82 o 
  -9   9   6        0.09        1.02      0.91 o 
  -8   9   6       76.20       84.84      4.90 o 
  -7   9   6       26.29       29.71      3.23 o 
  -6   9   6       65.18       56.81      4.02 o 
  -5   9   6        6.54        8.94      2.08 o 
  -4   9   6        0.83        2.00      1.52 o 
  -3   9   6       20.63       17.67      2.43 o 
  -2   9   6        0.24        1.56      0.69 o 
  -1   9   6       30.84       28.67      1.55 o 
   0   9   6        0.99        0.35      0.99 o 
   1   9   6      278.78      304.12      8.24 o 
   2   9   6      130.29      129.29      2.79 o 
   3   9   6        0.23        0.28      0.65 o 
   4   9   6        3.03        1.59      0.75 o 
   5   9   6        5.33        6.18      0.91 o 
   6   9   6        1.37        2.57      0.80 o 
   7   9   6        2.73        1.99      0.85 o 
   8   9   6        2.74        3.86      1.08 o 
   9   9   6        3.64        2.79      1.26 o 
  10   9   6       16.18       17.47      1.61 o 
  11   9   6        3.37        1.76      1.17 o 
  12   9   6        0.36        0.86      0.81 o 
  13   9   6        3.54        1.94      0.92 o 
 -12  10   6        0.29        1.73      1.15 o 
 -11  10   6        4.82        4.16      1.75 o 
 -10  10   6        2.68        3.00      2.00 o 
  -9  10   6        3.70        3.74      0.98 o 
  -8  10   6        2.83        4.29      2.04 o 
  -7  10   6       25.70       25.67      3.20 o 
  -6  10   6       15.01       15.08      2.56 o 
  -5  10   6        6.01        5.68      1.91 o 
  -4  10   6       49.18       40.64      3.69 o 
  -3  10   6       47.53       48.44      3.85 o 
  -2  10   6       17.19       16.48      1.19 o 
  -1  10   6       37.38       34.08      1.71 o 
   0  10   6       13.59       18.01      1.64 o 
   1  10   6       21.14       20.94      1.60 o 
   2  10   6       30.42       26.91      1.86 o 
   3  10   6       19.62       21.47      1.16 o 
   4  10   6        7.06        8.11      0.92 o 
   5  10   6        7.67        4.54      0.87 o 
   6  10   6        2.08        0.96      0.90 o 
   7  10   6       27.89       22.99      1.57 o 
   8  10   6       30.52       34.33      2.99 o 
   9  10   6        6.84        5.35      1.27 o 
  10  10   6       10.02       10.63      1.44 o 
  11  10   6        0.71       -0.17      1.10 o 
  12  10   6        8.62        7.76      1.50 o 
 -11  11   6        0.13        1.59      1.07 o 
 -10  11   6        2.88        4.93      1.46 o 
  -9  11   6        1.26        2.96      2.16 o 
  -8  11   6       39.21       51.41      4.38 o 
  -7  11   6        0.05        1.94      1.94 o 
  -6  11   6        3.26        3.67      2.00 o 
  -5  11   6       37.48       38.41      3.88 o 
  -4  11   6        8.11        5.23      2.12 o 
  -3  11   6        1.44        5.09      1.96 o 
  -2  11   6        0.49        1.42      0.78 o 
  -1  11   6        0.22        0.00      0.83 o 
   0  11   6        3.06        0.81      0.91 o 
   1  11   6       20.26       25.48      1.79 o 
   2  11   6        3.09        3.79      1.17 o 
   3  11   6       28.63       27.12      1.46 o 
   4  11   6       43.51       44.87      2.12 o 
   5  11   6       10.74       11.23      1.21 o 
   6  11   6       11.73       10.97      1.25 o 
   7  11   6        0.08        0.67      0.96 o 
   8  11   6        3.21        4.31      1.20 o 
   9  11   6        4.89        8.35      1.39 o 
  10  11   6        2.72        6.64      1.46 o 
  11  11   6        0.00       -1.60      1.08 o 
 -10  12   6        6.81        9.74      2.69 o 
  -9  12   6        9.12        9.17      2.63 o 
  -8  12   6        6.33        7.41      2.48 o 
  -7  12   6        1.52        2.73      2.18 o 
  -6  12   6       37.05       46.17      4.34 o 
  -5  12   6        6.28        6.58      2.42 o 
  -4  12   6       56.13       57.53      4.63 o 
  -3  12   6        8.69        7.40      2.35 o 
  -2  12   6        4.98        7.89      1.09 o 
  -1  12   6       20.02       29.92      1.81 o 
   0  12   6       10.90       13.36      1.43 o 
   1  12   6        9.73       11.16      1.76 o 
   2  12   6        0.01        1.33      1.77 o 
   3  12   6        6.18        7.14      1.89 o 
   4  12   6        3.81        3.80      0.96 o 
   5  12   6        0.26        0.33      0.91 o 
   6  12   6        6.45        7.48      1.60 o 
   7  12   6        4.11        4.42      1.15 o 
   8  12   6       12.02       12.56      1.45 o 
   9  12   6        1.18        2.26      1.47 o 
  10  12   6       22.76       22.89      1.80 o 
  -9  13   6        0.00        1.87      2.32 o 
  -8  13   6        0.03       -1.46      1.94 o 
  -7  13   6       14.46       14.20      3.00 o 
  -6  13   6       10.02       11.35      2.75 o 
  -5  13   6       25.67       24.20      3.50 o 
  -4  13   6        4.54        7.90      2.53 o 
  -3  13   6       17.44       21.93      3.29 o 
  -2  13   6       10.50        7.59      1.36 o 
  -1  13   6        2.83        2.53      1.30 o 
   0  13   6       17.86       21.41      2.15 o 
   1  13   6        9.07       10.73      1.87 o 
   2  13   6       55.48       61.15      2.79 o 
   3  13   6       17.79       14.02      1.73 o 
   4  13   6        0.88       -0.16      1.19 o 
   5  13   6       18.97       20.73      2.00 o 
   6  13   6       18.11       18.30      1.49 o 
   7  13   6        0.59       -0.15      1.02 o 
   8  13   6       14.10       14.44      1.52 o 
  -7  14   6        0.32       -1.86      2.06 o 
  -6  14   6        5.82        9.24      2.71 o 
  -3  14   6       20.78       15.47      1.57 o 
  -2  14   6        0.04       -1.04      1.13 o 
  -1  14   6        0.31       -1.15      1.30 o 
   0  14   6        0.25        1.02      1.41 o 
   1  14   6       27.35       25.10      2.01 o 
   2  14   6        2.55        3.96      1.35 o 
   3  14   6        3.75        5.39      1.44 o 
   4  14   6       19.27       17.57      1.89 o 
   5  14   6        0.09        0.21      1.29 o 
   6  14   6        2.47        2.19      2.12 o 
   7  14   6        1.53        0.66      1.05 o 
  -3  15   6        0.38        1.31      1.23 o 
  -2  15   6        0.12        0.21      1.33 o 
  -1  15   6        2.73       -0.98      1.46 o 
   0  15   6        0.81        1.82      1.27 o 
   1  15   6        4.55        3.22      1.37 o 
   2  15   6        0.76        0.86      1.30 o 
   3  15   6       10.28       11.65      1.71 o 
   4  15   6        0.97        0.11      1.37 o 
 -15   1   7        0.00        1.15      1.70 o 
 -14   1   7        1.17       -0.64      2.05 o 
 -13   1   7        0.83        1.22      2.99 o 
 -12   1   7        0.31       -0.04      1.36 o 
 -11   1   7       10.11        9.52      1.74 o 
 -10   1   7       10.64       13.93      1.86 o 
  -9   1   7       13.21       13.21      1.70 o 
  -8   1   7        0.37        0.44      1.07 o 
  -7   1   7       28.94       26.67      3.38 o 
  -6   1   7      162.56      160.95      3.58 o 
  -5   1   7       38.27       36.43      1.69 o 
  -4   1   7       49.96       48.14      1.74 o 
  -3   1   7       82.44       86.25      2.06 o 
  -2   1   7       12.87       14.55      0.80 o 
  -1   1   7      371.07      382.95      5.04 o 
   0   1   7      759.57      740.27      8.97 o 
   1   1   7       34.78       29.99      1.21 o 
   2   1   7      380.04      354.80      4.30 o 
   3   1   7       90.44       71.88      1.46 o 
   4   1   7       68.90       59.90      1.39 o 
   5   1   7      226.21      201.02      2.93 o 
   6   1   7       43.65       49.09      1.37 o 
   7   1   7       29.24       28.60      1.16 o 
   8   1   7       22.51       21.70      1.08 o 
   9   1   7        0.27        0.96      0.65 o 
  10   1   7        6.08        5.12      0.88 o 
  11   1   7       18.30       14.58      1.27 o 
  12   1   7        0.17        0.50      1.63 o 
  13   1   7        3.18        2.58      1.67 o 
  14   1   7       16.38       22.49      2.33 o 
 -15   2   7        6.46        4.54      1.83 o 
 -14   2   7        7.09        5.04      1.72 o 
 -13   2   7        1.98        1.65      2.43 o 
 -12   2   7        6.43        6.29      2.12 o 
 -11   2   7        0.02       -1.35      1.27 o 
 -10   2   7        7.73        6.88      1.54 o 
  -9   2   7        1.19        3.64      1.61 o 
  -8   2   7       98.46       96.99      3.50 o 
  -7   2   7      112.92      104.06      2.70 o 
  -6   2   7       18.87       15.63      0.89 o 
  -5   2   7        1.26        0.66      0.53 o 
  -4   2   7      242.21      240.18      3.80 o 
  -3   2   7        2.19        0.96      0.56 o 
  -2   2   7       94.35       94.71      3.33 o 
  -1   2   7      506.59      509.47      6.47 o 
   0   2   7      123.32      126.64      2.31 o 
   1   2   7      354.38      326.10      4.54 o 
   2   2   7      248.66      264.78      3.88 o 
   3   2   7       72.43       59.37      1.62 o 
   4   2   7       70.25       62.97      1.39 o 
   5   2   7       94.92      103.29      1.89 o 
   6   2   7       93.88       93.53      1.85 o 
   7   2   7        5.35        7.60      0.74 o 
   8   2   7       70.09       75.80      1.74 o 
   9   2   7        6.36        7.97      0.91 o 
  10   2   7       13.78       12.31      1.06 o 
  11   2   7       13.08       14.91      1.28 o 
  12   2   7        6.76        7.13      1.29 o 
  13   2   7       45.17       45.21      2.87 o 
  14   2   7        0.03       -0.25      1.20 o 
 -14   3   7        9.53        6.69      1.82 o 
 -13   3   7        1.41       -1.47      1.26 o 
 -12   3   7        2.11        2.92      1.53 o 
 -11   3   7       16.07       15.89      1.92 o 
 -10   3   7        4.30        4.96      0.84 o 
  -9   3   7       19.20       20.25      1.27 o 
  -8   3   7       49.02       55.93      1.56 o 
  -7   3   7        0.57        1.53      0.61 o 
  -6   3   7      119.24      113.39      2.40 o 
  -5   3   7      113.26      120.38      2.36 o 
  -4   3   7        1.46        0.19      0.56 o 
  -3   3   7       63.97       67.25      1.68 o 
  -2   3   7      662.80      674.60      8.27 o 
  -1   3   7       30.97       24.49      1.10 o 
   0   3   7       27.57       26.84      1.15 o 
   1   3   7      173.17      168.28      2.80 o 
   2   3   7      240.20      238.21      3.61 o 
   3   3   7        3.35        4.54      0.99 o 
   4   3   7       26.23       30.39      1.53 o 
   5   3   7       53.47       53.28      1.30 o 
   6   3   7      128.14      114.00      2.04 o 
   7   3   7       86.37       85.37      2.72 o 
   8   3   7        1.18        1.99      0.68 o 
   9   3   7        5.74        5.05      0.76 o 
  10   3   7       47.95       46.03      1.78 o 
  11   3   7        9.00       10.54      1.03 o 
  12   3   7       16.07       14.45      1.31 o 
  13   3   7       11.47       14.92      1.39 o 
  14   3   7        0.05        0.49      1.16 o 
 -14   4   7        1.16        0.26      1.69 o 
 -13   4   7        5.23        3.16      0.92 o 
 -12   4   7        4.81        5.06      1.01 o 
 -11   4   7        0.03       -0.69      0.82 o 
 -10   4   7        0.50        0.32      0.61 o 
  -9   4   7       34.16       27.85      1.14 o 
  -8   4   7        3.17        1.94      0.56 o 
  -7   4   7       33.58       32.80      1.66 o 
  -6   4   7       12.59       12.72      1.15 o 
  -5   4   7       25.47       23.63      0.96 o 
  -4   4   7       54.23       48.34      1.11 o 
  -3   4   7        3.80        2.78      0.57 o 
  -2   4   7       21.25       18.37      0.82 o 
  -1   4   7        0.08        0.06      0.73 o 
   0   4   7       53.51       52.91      1.45 o 
   1   4   7        9.74        8.34      0.77 o 
   2   4   7      109.19      111.79      2.20 o 
   3   4   7      186.85      178.92      3.00 o 
   4   4   7        7.15        6.68      0.78 o 
   5   4   7        0.23        0.01      0.58 o 
   6   4   7        0.36       -0.20      0.43 o 
   7   4   7        6.39        6.55      0.69 o 
   8   4   7        0.35       -0.16      0.57 o 
   9   4   7        1.88        1.76      0.71 o 
  10   4   7       12.94       12.88      1.05 o 
  11   4   7        3.05        2.56      0.84 o 
  12   4   7        0.02        0.32      0.85 o 
  13   4   7        3.81        4.40      1.06 o 
  14   4   7        3.97        5.42      1.15 o 
 -14   5   7        0.09       -0.15      0.97 o 
 -13   5   7        0.20        2.19      1.03 o 
 -12   5   7        0.61        0.62      1.01 o 
 -11   5   7        1.25        2.36      0.97 o 
 -10   5   7        0.05        0.80      0.90 o 
  -9   5   7        8.07        3.64      1.00 o 
  -8   5   7       12.95        7.15      1.46 o 
  -7   5   7        2.62        0.28      0.91 o 
  -6   5   7       82.72       96.15      2.64 o 
  -5   5   7       48.73       43.41      1.78 o 
  -4   5   7        2.30       -1.39      0.71 o 
  -3   5   7       37.42       42.91      1.77 o 
  -2   5   7      202.58      205.91      3.06 o 
  -1   5   7        0.53       -0.37      0.43 o 
   0   5   7       18.19       15.24      0.87 o 
   1   5   7       10.37       10.04      0.81 o 
   2   5   7       10.44        8.68      0.81 o 
   3   5   7        0.40        0.63      0.63 o 
   4   5   7       28.26       30.15      1.20 o 
   5   5   7       26.88       30.81      1.34 o 
   6   5   7        9.20        6.80      0.84 o 
   7   5   7       55.54       50.80      1.68 o 
   8   5   7        6.84        6.35      0.78 o 
   9   5   7        1.69        1.30      0.70 o 
  10   5   7        2.12        2.45      0.77 o 
  11   5   7        0.53        0.68      0.75 o 
  12   5   7       19.76       20.22      1.56 o 
  13   5   7       11.37       13.53      1.31 o 
 -13   6   7        7.52        6.98      1.39 o 
 -12   6   7       15.29       18.34      1.55 o 
 -11   6   7        1.19        3.37      1.08 o 
 -10   6   7        1.90        0.24      1.44 o 
  -9   6   7       22.44       27.31      1.64 o 
  -8   6   7      108.73      116.96      3.07 o 
  -7   6   7        3.53        1.78      0.88 o 
  -6   6   7        9.33       10.44      1.09 o 
  -5   6   7        4.07        7.93      1.00 o 
  -4   6   7        4.56        5.84      1.37 o 
  -3   6   7       64.01       66.24      2.10 o 
  -2   6   7       34.01       37.92      2.09 o 
  -1   6   7      120.93      123.93      2.72 o 
   0   6   7      312.75      303.48      4.26 o 
   1   6   7       52.92       48.41      1.41 o 
   2   6   7       57.64       53.34      1.50 o 
   3   6   7      114.55      113.65      2.27 o 
   4   6   7      279.07      285.18      6.93 o 
   5   6   7       17.32       17.82      1.12 o 
   6   6   7       20.69       23.27      1.33 o 
   7   6   7       14.47       16.43      1.24 o 
   8   6   7        0.86        1.03      1.06 o 
   9   6   7       64.44       65.19      1.70 o 
  10   6   7        1.98        2.34      0.74 o 
  11   6   7        7.08        7.69      0.93 o 
  12   6   7        0.78        0.27      0.82 o 
  13   6   7        2.77        2.06      0.99 o 
 -13   7   7        4.37        5.25      1.38 o 
 -12   7   7        0.21       -1.12      1.10 o 
 -11   7   7        5.71        8.80      2.10 o 
 -10   7   7      110.60      106.07     12.00 o 
  -9   7   7        0.33        0.15      1.11 o 
  -8   7   7        4.98        5.88      1.26 o 
  -7   7   7       59.30       67.94      3.64 o 
  -6   7   7       93.82       80.30      2.41 o 
  -5   7   7       34.04       23.26      1.41 o 
  -4   7   7        1.37       -1.05      0.92 o 
  -3   7   7       37.82       40.61      1.95 o 
  -2   7   7        0.04        0.14      0.77 o 
  -1   7   7       79.99       87.67      2.24 o 
   0   7   7       21.95       26.62      1.41 o 
   1   7   7       10.48       11.66      0.86 o 
   2   7   7      100.01       93.25      2.14 o 
   3   7   7       17.44       17.82      1.13 o 
   4   7   7       16.21       13.95      1.00 o 
   5   7   7       15.87       15.18      1.16 o 
   6   7   7      118.13      117.09      2.72 o 
   7   7   7        5.34        5.11      0.95 o 
   8   7   7        3.13        2.48      0.94 o 
   9   7   7       28.58       32.15      1.73 o 
  10   7   7        3.94        5.64      1.49 o 
  11   7   7        7.94        7.26      1.06 o 
  12   7   7        3.11        4.37      1.06 o 
 -12   8   7        0.60        0.10      1.15 o 
 -11   8   7        6.27        9.16      3.69 o 
 -10   8   7        3.05        4.27      1.25 o 
  -9   8   7        0.16        0.13      1.35 o 
  -8   8   7       22.04       18.43      1.50 o 
  -7   8   7        2.12        0.14      0.89 o 
  -6   8   7        6.60        4.79      0.97 o 
  -5   8   7        3.06        4.88      2.06 o 
  -4   8   7        0.69        0.34      0.77 o 
  -3   8   7        1.64        2.26      0.86 o 
  -2   8   7        0.06       -0.58      0.78 o 
  -1   8   7       42.05       47.26      1.88 o 
   0   8   7        0.32        0.00      0.79 o 
   1   8   7        0.44       -1.42      0.80 o 
   2   8   7       10.86       10.48      0.95 o 
   3   8   7        3.00        1.86      0.80 o 
   4   8   7       60.04       57.46      1.82 o 
   5   8   7       10.40        9.23      1.01 o 
   6   8   7        0.06       -0.92      0.85 o 
   7   8   7        3.67        1.39      0.87 o 
   8   8   7       19.03       18.83      1.38 o 
   9   8   7       16.01       15.93      1.36 o 
  10   8   7        5.10        5.98      1.11 o 
  11   8   7        0.00       -1.25      1.30 o 
  12   8   7        3.74        4.25      2.28 o 
 -12   9   7        0.94        1.42      1.71 o 
 -11   9   7        0.00       -1.33      1.07 o 
 -10   9   7       27.83       37.45      2.16 o 
  -9   9   7        0.03        0.13      0.96 o 
  -8   9   7        2.47        3.45      2.08 o 
  -7   9   7        9.58       10.37      2.37 o 
  -6   9   7       14.20       15.22      2.60 o 
  -5   9   7        1.05        0.30      1.71 o 
  -4   9   7        8.83       11.03      2.30 o 
  -3   9   7       84.60       91.35      6.80 o 
  -2   9   7        0.36        2.06      0.88 o 
  -1   9   7        1.21        0.23      0.87 o 
   0   9   7       13.02       13.69      1.94 o 
   1   9   7       13.75       19.39      1.60 o 
   2   9   7        7.03        8.67      0.86 o 
   3   9   7        1.27        0.67      0.81 o 
   4   9   7        0.82        1.82      0.78 o 
   5   9   7       14.63       12.97      1.13 o 
   6   9   7        3.00        1.86      0.86 o 
   7   9   7        0.98        1.64      1.24 o 
   8   9   7        0.32       -0.21      0.89 o 
   9   9   7        7.61        9.20      1.23 o 
  10   9   7        0.01        0.18      1.11 o 
  11   9   7        4.12        3.64      1.32 o 
 -11  10   7        6.55        6.09      1.29 o 
 -10  10   7        5.72        7.74      1.22 o 
  -9  10   7        0.74        1.63      2.03 o 
  -8  10   7       47.63       51.83      4.14 o 
  -7  10   7        5.72        2.82      2.10 o 
  -6  10   7        1.50        2.45      2.02 o 
  -5  10   7       14.48       23.64      3.11 o 
  -4  10   7       31.25       37.49      3.70 o 
  -3  10   7        2.38        0.40      1.72 o 
  -2  10   7        1.18        0.45      1.40 o 
  -1  10   7       40.91       45.59      4.73 o 
   0  10   7       16.52       19.85      1.59 o 
   1  10   7       30.56       26.88      1.89 o 
   2  10   7        9.51       13.56      1.57 o 
   3  10   7      181.22      189.94      4.70 o 
   4  10   7        8.35        8.64      1.00 o 
   5  10   7        1.49       -1.07      0.76 o 
   6  10   7        3.81        6.42      1.02 o 
   7  10   7        8.14        7.00      1.10 o 
   8  10   7       67.54       81.51      2.78 o 
   9  10   7        7.51        7.63      1.38 o 
  10  10   7        1.90        1.71      1.19 o 
 -10  11   7        7.21        6.99      2.54 o 
  -9  11   7       18.69       15.84      2.96 o 
  -8  11   7        1.37        2.85      2.23 o 
  -7  11   7        0.76       -2.26      1.78 o 
  -6  11   7       12.30       12.20      2.67 o 
  -5  11   7       11.60       12.47      2.63 o 
  -4  11   7        1.19        0.51      1.90 o 
  -3  11   7        2.96       -0.37      1.72 o 
  -2  11   7       28.52       31.36      1.66 o 
  -1  11   7        5.83        5.01      1.07 o 
   0  11   7        2.54        0.67      1.02 o 
   1  11   7       53.14       54.56      7.49 o 
   2  11   7       26.14       28.72      2.06 o 
   3  11   7        6.84        7.91      1.27 o 
   4  11   7        0.27       -0.61      0.74 o 
   5  11   7       33.43       34.76      1.59 o 
   6  11   7        6.31        8.93      1.24 o 
   7  11   7        7.18        6.08      1.22 o 
   8  11   7        0.21        2.24      1.15 o 
   9  11   7        1.07        1.50      1.18 o 
  -8  12   7        2.91        4.19      2.25 o 
  -7  12   7        1.28       -1.39      1.82 o 
  -6  12   7        2.91        3.87      2.29 o 
  -5  12   7        2.70        0.88      1.95 o 
  -4  12   7        1.04        2.13      2.11 o 
  -3  12   7       28.44       22.89      3.27 o 
  -2  12   7        2.63        5.07      1.76 o 
  -1  12   7        1.21        0.50      0.98 o 
   0  12   7       16.30       16.78      4.30 o 
   1  12   7        0.43       -0.89      1.92 o 
   2  12   7        8.95        5.85      1.21 o 
   3  12   7        7.98        7.01      1.50 o 
   4  12   7        1.29       -0.19      1.55 o 
   5  12   7       17.94       14.73      1.33 o 
   6  12   7       12.13       12.76      1.74 o 
   7  12   7        0.97        0.86      1.09 o 
   8  12   7        8.18        9.17      1.41 o 
  -7  13   7        0.00        0.82      2.24 o 
  -6  13   7        0.88       -0.88      2.03 o 
  -5  13   7        3.26        2.41      2.18 o 
  -4  13   7       12.14       10.87      2.73 o 
  -3  13   7        0.71        3.58      2.27 o 
  -2  13   7        1.50        2.22      1.02 o 
  -1  13   7        0.88        0.92      1.13 o 
   0  13   7        0.88        2.20      1.26 o 
   1  13   7       46.28       50.10      3.20 o 
   2  13   7        1.50        0.12      1.25 o 
   3  13   7        8.16        7.46      1.83 o 
   4  13   7        4.86        4.00      1.43 o 
   5  13   7        8.75       11.40      1.76 o 
   6  13   7        0.15        0.87      1.03 o 
  -4  14   7        0.89        0.75      2.25 o 
  -3  14   7       17.47       21.49      3.39 o 
  -2  14   7        2.79        0.85      1.29 o 
  -1  14   7       20.02       25.28      2.42 o 
   0  14   7        5.14        8.37      1.84 o 
   1  14   7       10.09       13.02      1.70 o 
   2  14   7        3.50        7.29      1.54 o 
   3  14   7        4.10        7.98      1.59 o 
 -13   0   8        4.94        4.07      2.38 o 
 -12   0   8       16.91       21.30      3.23 o 
 -11   0   8        5.90        5.88      2.21 o 
 -10   0   8        0.49       -0.97      1.75 o 
  -9   0   8        0.49        2.29      1.84 o 
  -8   0   8       17.17       16.37      2.67 o 
  -7   0   8       69.55       85.21      3.19 o 
  -6   0   8      121.29      105.79      3.55 o 
  -5   0   8      113.91      121.96      4.13 o 
  -4   0   8      357.99      351.86      7.86 o 
  -3   0   8      109.07      100.70      4.04 o 
  -2   0   8        0.00       -0.71      0.99 o 
  -1   0   8        9.62        9.21      1.42 o 
   0   0   8      121.37      138.80      4.08 o 
   1   0   8        6.33        7.02      0.67 o 
   2   0   8       10.97       12.84      0.97 o 
   3   0   8        7.65        8.39      0.94 o 
   4   0   8       37.07       38.53      1.85 o 
   5   0   8       26.76       27.00      1.54 o 
   6   0   8      101.36       96.75      2.74 o 
   7   0   8      108.94       98.16      3.17 o 
   8   0   8       80.00       80.79      2.69 o 
   9   0   8       14.47       14.18      1.41 o 
  10   0   8        0.02        0.11      1.12 o 
  11   0   8        7.98        6.98      1.54 o 
  12   0   8        0.57        2.29      1.67 o 
  13   0   8       33.60       31.57      3.53 o 
 -13   1   8        0.00       -2.40      1.40 o 
 -12   1   8        0.24       -0.56      1.41 o 
 -11   1   8        8.00       11.33      2.44 o 
 -10   1   8       20.44       19.94      2.72 o 
  -9   1   8       14.48       13.41      1.83 o 
  -8   1   8       19.54       15.79      1.42 o 
  -7   1   8        5.76        7.65      1.14 o 
  -6   1   8       19.22       21.64      1.29 o 
  -5   1   8        4.03        7.25      0.92 o 
  -4   1   8        2.48       -0.28      0.71 o 
  -3   1   8        7.42        9.79      0.98 o 
  -2   1   8        3.50        1.88      0.79 o 
  -1   1   8       24.63       20.45      0.91 o 
   0   1   8       33.11       35.46      1.34 o 
   1   1   8       27.77       27.92      1.16 o 
   2   1   8       82.41       75.55      1.78 o 
   3   1   8       49.36       49.13      1.68 o 
   4   1   8       23.27       24.93      1.00 o 
   5   1   8       14.22       14.24      0.84 o 
   6   1   8       13.74       13.83      0.89 o 
   7   1   8        0.32       -0.12      0.62 o 
   8   1   8        8.60        8.79      0.88 o 
   9   1   8        1.60       -0.33      0.71 o 
  10   1   8       11.25       12.98      1.10 o 
  11   1   8       14.33       15.65      1.33 o 
  12   1   8        0.30       -0.11      1.08 o 
  13   1   8       14.49       14.54      1.98 o 
 -13   2   8        0.00       -2.37      1.42 o 
 -12   2   8        0.85        3.58      1.54 o 
 -11   2   8        6.57        3.63      1.54 o 
 -10   2   8        1.58       -0.55      1.32 o 
  -9   2   8        5.08        5.28      1.13 o 
  -8   2   8        5.35        3.76      0.98 o 
  -7   2   8        0.05        1.55      0.91 o 
  -6   2   8       59.12       66.12      2.20 o 
  -5   2   8        7.35        7.35      0.93 o 
  -4   2   8       23.93       25.98      0.93 o 
  -3   2   8        0.92        0.34      0.78 o 
  -2   2   8      256.94      264.04      3.83 o 
  -1   2   8        0.77       -0.58      0.58 o 
   0   2   8      168.44      168.38      2.82 o 
   1   2   8       12.35        7.49      0.79 o 
   2   2   8       14.64       11.05      0.88 o 
   3   2   8       32.57       36.27      1.36 o 
   4   2   8        2.17        2.85      1.54 o 
   5   2   8        2.36        3.07      0.56 o 
   6   2   8        0.28       -0.94      0.71 o 
   7   2   8        0.53       -1.00      0.58 o 
   8   2   8        9.49       10.69      0.98 o 
   9   2   8        2.23        1.43      0.75 o 
  10   2   8        2.67        2.23      0.81 o 
  11   2   8        1.03        2.03      1.01 o 
  12   2   8       20.36       23.52      1.81 o 
  13   2   8        0.03        0.50      1.18 o 
 -13   3   8        0.00       -1.57      1.48 o 
 -12   3   8        6.41        5.71      1.69 o 
 -11   3   8        4.14        2.50      0.93 o 
 -10   3   8       13.75       15.94      1.29 o 
  -9   3   8        0.06        1.93      0.85 o 
  -8   3   8        7.19       10.57      1.09 o 
  -7   3   8        0.72        0.72      0.52 o 
  -6   3   8       74.30       80.98      1.84 o 
  -5   3   8        0.70       -0.44      0.57 o 
  -4   3   8        2.39        2.49      0.61 o 
  -3   3   8       11.12       11.79      0.95 o 
  -2   3   8       31.86       29.00      1.17 o 
  -1   3   8       14.31       11.67      0.88 o 
   0   3   8       27.98       24.26      1.14 o 
   1   3   8       43.31       41.95      1.39 o 
   2   3   8       10.96       11.21      0.92 o 
   3   3   8       49.39       48.01      1.58 o 
   4   3   8        6.97        7.35      0.86 o 
   5   3   8       34.44       31.35      1.39 o 
   6   3   8        6.24        6.38      0.61 o 
   7   3   8        3.19        4.74      1.00 o 
   8   3   8        0.59       -0.33      0.62 o 
   9   3   8        0.06       -0.28      0.73 o 
  10   3   8        1.30        0.93      0.83 o 
  11   3   8        3.14        2.43      1.26 o 
  12   3   8        5.31        6.67      1.29 o 
 -13   4   8        4.69        5.08      1.76 o 
 -12   4   8        4.73        6.36      1.78 o 
 -11   4   8       12.32       13.17      1.93 o 
 -10   4   8        3.87        3.10      0.79 o 
  -9   4   8        7.93       11.02      1.67 o 
  -8   4   8       84.27       93.08      2.59 o 
  -7   4   8        6.92        6.85      1.04 o 
  -6   4   8        4.99        4.17      0.93 o 
  -5   4   8        4.16        2.44      0.81 o 
  -4   4   8       96.23      102.63      1.96 o 
  -3   4   8       62.73       65.51      1.59 o 
  -2   4   8      146.54      149.73      2.60 o 
  -1   4   8        0.18       -0.62      0.59 o 
   0   4   8        7.22       10.08      0.85 o 
   1   4   8       96.88       91.14      1.99 o 
   2   4   8       11.29       12.62      0.96 o 
   3   4   8      173.28      167.80      2.99 o 
   4   4   8        2.87        3.94      0.80 o 
   5   4   8       18.01       17.20      1.12 o 
   6   4   8        0.10       -0.83      0.79 o 
   7   4   8        1.05        0.68      0.87 o 
   8   4   8       29.62       27.82      1.22 o 
   9   4   8       20.80       21.60      1.65 o 
  10   4   8        0.22        0.81      0.79 o 
  11   4   8        1.40        0.15      0.88 o 
  12   4   8       14.56       16.39      1.58 o 
 -12   5   8       11.59        9.41      1.13 o 
 -11   5   8        2.36        2.09      0.95 o 
 -10   5   8        8.68        9.61      1.19 o 
  -9   5   8       20.15       18.86      1.41 o 
  -8   5   8       27.49       29.31      2.38 o 
  -7   5   8        3.07        2.36      1.29 o 
  -6   5   8       20.16       14.82      1.29 o 
  -5   5   8       17.92       16.85      1.83 o 
  -4   5   8        0.52        0.74      0.82 o 
  -3   5   8       22.65       23.21      1.35 o 
  -2   5   8      194.95      210.15      2.82 o 
  -1   5   8      115.21      116.01      2.21 o 
   0   5   8        1.53       -0.33      0.69 o 
   1   5   8       52.14       43.50      1.40 o 
   2   5   8        6.56        7.09      0.83 o 
   3   5   8       47.83       45.51      1.55 o 
   4   5   8      113.37      112.50      3.00 o 
   5   5   8        0.14        0.08      0.79 o 
   6   5   8       40.50       42.23      1.77 o 
   7   5   8       35.81       33.17      1.87 o 
   8   5   8       10.46        9.80      1.34 o 
   9   5   8        1.95        1.11      1.04 o 
  10   5   8       14.84       14.00      1.02 o 
  11   5   8       17.08       19.91      1.26 o 
  12   5   8        0.47        1.83      0.89 o 
 -12   6   8        0.41       -0.23      1.01 o 
 -11   6   8        0.11        1.61      1.05 o 
 -10   6   8        4.07        3.18      1.11 o 
  -9   6   8        0.21        0.17      0.95 o 
  -8   6   8        1.06        1.12      0.97 o 
  -7   6   8        1.71        1.05      0.94 o 
  -6   6   8        7.05        9.54      1.25 o 
  -5   6   8        0.48        1.12      0.92 o 
  -4   6   8       10.10        7.91      1.11 o 
  -3   6   8       54.81       53.23      1.85 o 
  -2   6   8        1.98        0.48      0.79 o 
  -1   6   8        0.03       -1.00      1.06 o 
   0   6   8        0.26        0.07      0.59 o 
   1   6   8       36.82       30.93      1.90 o 
   2   6   8        1.31        1.17      0.80 o 
   3   6   8        0.02        0.00      0.75 o 
   4   6   8       86.28       91.18      2.35 o 
   5   6   8        0.64        0.07      0.79 o 
   6   6   8       28.10       28.46      1.75 o 
   7   6   8       16.34       17.99      1.37 o 
   8   6   8        0.00        0.96      0.90 o 
   9   6   8        0.41       -2.02      1.01 o 
  10   6   8        3.96        4.03      1.09 o 
  11   6   8       23.41       28.25      1.82 o 
 -11   7   8        1.78        2.72      1.25 o 
 -10   7   8        9.83       14.02      1.60 o 
  -9   7   8        0.27        0.31      1.58 o 
  -8   7   8        3.60        2.35      1.02 o 
  -7   7   8        4.72        3.94      1.05 o 
  -6   7   8       19.69       25.85      1.63 o 
  -5   7   8       49.25       54.10      2.09 o 
  -4   7   8        0.60        0.29      0.89 o 
  -3   7   8        0.01       -1.44      1.17 o 
  -2   7   8        6.31       10.21      1.08 o 
  -1   7   8        0.03       -0.63      0.93 o 
   0   7   8       11.16       12.45      1.29 o 
   1   7   8       31.50       42.02      1.86 o 
   2   7   8        3.85        5.81      0.89 o 
   3   7   8        2.59       -0.26      0.77 o 
   4   7   8        9.13        8.61      1.28 o 
   5   7   8       18.05       14.58      1.23 o 
   6   7   8        5.02        4.49      0.99 o 
   7   7   8       35.06       44.73      1.91 o 
   8   7   8        2.24        2.75      0.98 o 
   9   7   8        4.26        3.68      1.18 o 
  10   7   8        1.22        1.01      1.00 o 
  11   7   8        3.42        3.42      1.17 o 
 -11   8   8        2.16        2.85      1.26 o 
 -10   8   8       12.15       12.80      1.54 o 
  -9   8   8        0.03        0.10      1.09 o 
  -8   8   8       32.90       46.91      2.25 o 
  -7   8   8        1.04        1.69      1.03 o 
  -6   8   8        7.46        6.68      1.16 o 
  -5   8   8       19.91       23.35      1.66 o 
  -4   8   8       30.35       35.59      1.92 o 
  -3   8   8       74.14       75.26      2.40 o 
  -2   8   8        0.00       -0.04      0.88 o 
  -1   8   8        0.51        1.26      0.94 o 
   0   8   8       62.71       68.70      2.43 o 
   1   8   8      174.13      187.41      4.97 o 
   2   8   8        8.08        5.24      0.92 o 
   3   8   8       69.41       73.00      2.25 o 
   4   8   8       25.47       24.75      1.39 o 
   5   8   8        3.89        3.87      0.95 o 
   6   8   8       23.32       21.58      1.43 o 
   7   8   8        3.07        4.86      1.08 o 
   8   8   8       21.70       22.85      1.57 o 
   9   8   8        5.56        3.64      1.84 o 
  10   8   8       11.18       12.02      1.40 o 
 -10   9   8        8.08        8.98      1.37 o 
  -9   9   8        2.79        2.83      1.10 o 
  -8   9   8        4.26        2.65      1.93 o 
  -7   9   8        0.56       -2.47      1.58 o 
  -6   9   8       21.24       16.78      2.75 o 
  -5   9   8        3.26        0.55      0.89 o 
  -4   9   8        0.13        0.12      0.88 o 
  -3   9   8       19.64       21.17      1.57 o 
  -2   9   8       31.94       37.72      3.41 o 
  -1   9   8       79.30       76.55      2.84 o 
   0   9   8       20.98       20.37      1.73 o 
   1   9   8        5.46        5.57      1.33 o 
   2   9   8       37.07       32.78      2.17 o 
   3   9   8       71.24       83.15      3.35 o 
   4   9   8        2.61        2.19      0.85 o 
   5   9   8        3.22        4.39      1.03 o 
   6   9   8        6.05        7.78      1.10 o 
   7   9   8       25.47       25.29      1.60 o 
   8   9   8       15.97       15.56      1.40 o 
   9   9   8        0.21        0.21      0.98 o 
  -9  10   8        0.34        0.69      1.94 o 
  -8  10   8        0.05       -2.76      1.84 o 
  -7  10   8        2.35        0.06      1.91 o 
  -6  10   8        0.49       -2.78      1.78 o 
  -5  10   8       10.80       10.99      2.54 o 
  -4  10   8       11.25       10.33      2.59 o 
  -3  10   8       14.36       11.67      1.24 o 
  -2  10   8        0.40        0.75      0.96 o 
  -1  10   8        0.19        0.76      1.00 o 
   0  10   8        0.04        0.88      1.10 o 
   1  10   8        0.13       -0.02      1.08 o 
   2  10   8        7.64        5.29      1.39 o 
   3  10   8        0.50        0.56      0.65 o 
   4  10   8        0.62        0.87      0.77 o 
   5  10   8       15.37       14.10      1.21 o 
   6  10   8        8.99        7.74      1.11 o 
   7  10   8       10.35       12.46      1.32 o 
   8  10   8        1.68        1.46      1.03 o 
  -7  11   8        0.07        2.45      2.16 o 
  -6  11   8       23.15       27.46      3.47 o 
  -5  11   8        1.66       -0.39      2.01 o 
  -4  11   8        0.30        0.31      1.98 o 
  -3  11   8       19.09       23.71      3.48 o 
  -2  11   8        1.97        3.40      1.53 o 
  -1  11   8        0.00        1.03      1.05 o 
   0  11   8        0.01        0.94      1.13 o 
   1  11   8       22.10       21.33      1.88 o 
   2  11   8        5.78        6.41      1.43 o 
   3  11   8        7.28        7.68      1.30 o 
   4  11   8        0.00       -0.07      0.73 o 
   5  11   8        1.83        1.08      0.84 o 
   6  11   8        7.71       11.49      1.21 o 
   7  11   8        0.97        3.94      1.05 o 
  -5  12   8        1.32        2.69      2.19 o 
  -4  12   8       27.13       29.07      3.67 o 
  -3  12   8       11.79       23.37      3.46 o 
  -2  12   8        3.80        3.39      1.49 o 
  -1  12   8       18.66       25.45      1.89 o 
   0  12   8       39.86       44.84      2.63 o 
   1  12   8        8.98        6.50      1.42 o 
   2  12   8        3.79        2.15      1.16 o 
   3  12   8        7.67        7.21      1.36 o 
   4  12   8        2.00        0.13      1.12 o 
   5  12   8       11.91       12.17      1.20 o 
  -2  13   8        9.45        9.54      1.29 o 
  -1  13   8       25.67       31.08      2.08 o 
   0  13   8        4.44        3.11      1.29 o 
   1  13   8        2.89        3.54      1.43 o 
 -11   1   9        2.34        3.00      1.15 o 
 -10   1   9       10.20       13.08      1.45 o 
  -9   1   9        0.65       -0.13      0.96 o 
  -8   1   9        2.59        2.46      0.97 o 
  -7   1   9        0.95        1.74      0.89 o 
  -6   1   9        0.40        1.82      0.85 o 
  -5   1   9        0.54        0.60      0.79 o 
  -4   1   9       14.43       14.00      1.16 o 
  -3   1   9        0.92       -0.84      0.76 o 
  -2   1   9       12.77       13.30      1.13 o 
  -1   1   9       61.47       68.47      2.05 o 
   0   1   9        0.82        0.50      0.77 o 
   1   1   9        9.27        7.93      0.72 o 
   2   1   9       44.85       46.32      1.74 o 
   3   1   9       53.99       50.97      1.55 o 
   4   1   9        7.35        8.90      0.94 o 
   5   1   9        1.46       -0.70      0.54 o 
   6   1   9        0.03       -1.13      0.57 o 
   7   1   9        0.16       -0.68      0.64 o 
   8   1   9        2.47        1.30      0.69 o 
   9   1   9        2.47        2.67      0.83 o 
  10   1   9        2.23        3.41      0.96 o 
  11   1   9        0.00        0.00      0.94 o 
 -11   2   9        5.83        6.29      1.19 o 
 -10   2   9       15.64       13.66      1.39 o 
  -9   2   9        5.20        3.54      1.05 o 
  -8   2   9        5.27        8.95      1.20 o 
  -7   2   9        3.09        2.09      0.87 o 
  -6   2   9       33.92       34.12      1.57 o 
  -5   2   9        7.90        7.92      1.03 o 
  -4   2   9       70.41       69.85      2.07 o 
  -3   2   9       12.80       11.81      1.11 o 
  -2   2   9        0.39       -0.96      0.74 o 
  -1   2   9       22.46       22.71      1.04 o 
   0   2   9        2.40        2.54      0.66 o 
   1   2   9       53.88       50.95      1.52 o 
   2   2   9        3.07        3.05      0.73 o 
   3   2   9        0.04        0.77      0.70 o 
   4   2   9       22.96       24.14      1.30 o 
   5   2   9      111.51      110.04      2.45 o 
   6   2   9       29.31       31.45      1.48 o 
   7   2   9        2.88        0.87      0.62 o 
   8   2   9        2.90        4.68      0.81 o 
   9   2   9        5.23        7.29      0.92 o 
  10   2   9        9.78       10.48      1.08 o 
  11   2   9       13.57       16.45      1.64 o 
 -11   3   9        0.09        0.10      0.85 o 
 -10   3   9        0.30       -0.23      0.84 o 
  -9   3   9       11.05       12.89      1.47 o 
  -8   3   9       17.82       18.71      1.96 o 
  -7   3   9        0.10       -0.72      0.85 o 
  -6   3   9       79.23       85.45      3.03 o 
  -5   3   9        9.41       10.67      1.04 o 
  -4   3   9       26.11       27.46      1.06 o 
  -3   3   9        7.72        8.43      0.77 o 
  -2   3   9        0.70        0.96      0.62 o 
  -1   3   9       24.41       22.27      1.27 o 
   0   3   9       12.78       15.07      0.98 o 
   1   3   9        0.02       -0.71      0.70 o 
   2   3   9        1.18        0.82      0.83 o 
   3   3   9       72.18       75.60      1.97 o 
   4   3   9       38.02       43.78      1.61 o 
   5   3   9        6.26        5.64      0.93 o 
   6   3   9        1.42        0.42      0.85 o 
   7   3   9       11.07        9.56      1.14 o 
   8   3   9        0.00        0.14      0.56 o 
   9   3   9        0.00       -1.34      0.67 o 
  10   3   9        0.67        0.42      0.86 o 
 -11   4   9        1.85        1.04      1.55 o 
 -10   4   9        4.40        5.40      1.69 o 
  -9   4   9        0.00       -1.40      1.36 o 
  -8   4   9        1.23        0.66      2.18 o 
  -7   4   9        1.68        3.23      0.68 o 
  -6   4   9        3.28        4.71      0.99 o 
  -5   4   9       15.64       13.99      0.82 o 
  -4   4   9       16.70       18.31      1.05 o 
  -3   4   9       11.03        9.84      0.82 o 
  -2   4   9       87.17       81.32      1.85 o 
  -1   4   9       35.86       34.53      1.32 o 
   0   4   9       13.54       11.60      0.94 o 
   1   4   9       26.44       23.13      1.20 o 
   2   4   9        2.78        3.22      0.78 o 
   3   4   9       12.78        9.23      0.98 o 
   4   4   9        0.47        0.71      0.82 o 
   5   4   9       10.92       13.69      1.24 o 
   6   4   9        0.15       -1.05      0.94 o 
   7   4   9        0.10        0.21      0.86 o 
   8   4   9        1.03        2.10      0.98 o 
   9   4   9       14.78       16.73      1.67 o 
  10   4   9        1.16        0.83      1.19 o 
 -10   5   9        0.06       -0.78      1.43 o 
  -9   5   9        4.55        7.65      0.97 o 
  -8   5   9        8.06        6.91      1.04 o 
  -7   5   9        2.89        2.04      0.95 o 
  -6   5   9       14.80       18.01      1.88 o 
  -5   5   9        1.61        1.09      0.86 o 
  -4   5   9       11.49        7.90      1.05 o 
  -3   5   9        1.66        0.55      0.84 o 
  -2   5   9       19.60       26.62      1.11 o 
  -1   5   9       20.14       24.54      1.16 o 
   0   5   9       15.29       15.83      1.04 o 
   1   5   9       42.90       44.35      1.55 o 
   2   5   9        0.02       -0.38      0.73 o 
   3   5   9       32.88       31.98      1.53 o 
   4   5   9       21.70       24.66      1.46 o 
   5   5   9        9.85        7.72      1.11 o 
   6   5   9        6.40        5.86      1.05 o 
   7   5   9        2.72        4.29      1.17 o 
   8   5   9       15.48       19.22      1.68 o 
   9   5   9        0.85        3.07      1.21 o 
  10   5   9        0.24        3.85      1.29 o 
 -10   6   9       17.74       15.47      1.37 o 
  -9   6   9        4.48        6.24      1.13 o 
  -8   6   9        7.25        8.31      1.20 o 
  -7   6   9        6.58        8.35      1.21 o 
  -6   6   9        2.81        1.92      1.02 o 
  -5   6   9        2.15        1.09      0.87 o 
  -4   6   9        0.25       -0.64      0.83 o 
  -3   6   9       13.79       17.21      1.30 o 
  -2   6   9       45.22       43.18      1.82 o 
  -1   6   9       23.87       25.44      1.53 o 
   0   6   9       50.25       57.13      1.60 o 
   1   6   9      105.99      110.52      2.69 o 
   2   6   9       10.99       10.71      1.08 o 
   3   6   9       51.27       49.36      1.79 o 
   4   6   9        0.61        0.35      0.87 o 
   5   6   9       34.07       40.36      1.79 o 
   6   6   9       53.02       56.61      2.33 o 
   7   6   9        4.87        4.33      1.21 o 
   8   6   9       17.81       21.82      1.77 o 
   9   6   9        1.68        2.48      1.27 o 
  -9   7   9        0.35        0.09      1.24 o 
  -8   7   9       11.09        5.45      1.29 o 
  -7   7   9        0.10       -1.34      1.05 o 
  -6   7   9        5.96        2.70      1.18 o 
  -5   7   9       59.55       75.45      2.54 o 
  -4   7   9       60.58       66.95      3.90 o 
  -3   7   9       10.83        8.12      1.21 o 
  -2   7   9        7.85        7.10      1.76 o 
  -1   7   9       28.32       23.28      1.63 o 
   0   7   9        8.76        6.83      1.20 o 
   1   7   9       13.86       15.97      1.02 o 
   2   7   9        0.68        0.29      0.76 o 
   3   7   9       10.58       11.73      1.09 o 
   4   7   9       41.27       34.91      1.99 o 
   5   7   9        2.84        4.17      1.12 o 
   6   7   9        2.63        3.12      1.21 o 
   7   7   9        9.82        9.74      1.34 o 
   8   7   9       28.08       26.97      1.97 o 
  -8   8   9        2.86        2.92      1.18 o 
  -7   8   9        0.38       -1.55      1.02 o 
  -6   8   9       19.36       17.90      1.60 o 
  -5   8   9        8.09        9.16      1.61 o 
  -4   8   9        9.40        8.04      1.24 o 
  -3   8   9        7.54        5.16      1.14 o 
  -2   8   9        0.72        0.44      1.00 o 
  -1   8   9        2.83        1.88      0.99 o 
   0   8   9        6.30        8.50      1.54 o 
   1   8   9        4.72        2.26      1.19 o 
   2   8   9       12.64       10.70      0.97 o 
   3   8   9        2.16        0.86      0.85 o 
   4   8   9        8.82       10.73      2.26 o 
   5   8   9        8.63        8.44      1.21 o 
   6   8   9        6.19        2.31      1.09 o 
   7   8   9        4.29        4.35      1.22 o 
  -7   9   9        0.01       -0.22      0.97 o 
  -6   9   9        3.89        5.46      1.18 o 
  -5   9   9        8.63       12.57      1.41 o 
  -4   9   9        1.24        5.64      1.72 o 
  -3   9   9       13.16       14.79      1.53 o 
  -2   9   9        8.03        8.88      1.45 o 
  -1   9   9       12.17       15.19      1.66 o 
   0   9   9        1.01        1.15      1.18 o 
   1   9   9        0.00       -1.26      1.10 o 
   2   9   9        0.03       -2.39      1.80 o 
   3   9   9        3.88        4.73      0.86 o 
   4   9   9        3.79        3.88      2.03 o 
   5   9   9        1.98        2.53      1.02 o 
   6   9   9        4.06        7.51      1.14 o 
  -5  10   9        5.49        6.65      2.32 o 
  -4  10   9        5.08        6.53      1.20 o 
  -3  10   9       22.29       31.16      1.98 o 
  -2  10   9       20.56       22.73      2.29 o 
  -1  10   9        0.55        2.39      1.39 o 
   0  10   9        4.14        5.49      1.37 o 
   1  10   9       23.04       21.10      2.58 o 
   2  10   9        0.83        0.83      1.24 o 
   3  10   9        0.57       -0.79      1.09 o 
   4  10   9        0.10       -0.46      0.73 o 
   5  10   9        8.12        9.84      1.11 o 
  -2  11   9        0.11        0.13      1.09 o 
  -1  11   9       18.39       20.64      2.25 o 
   0  11   9       28.73       26.98      2.07 o 
   1  11   9        0.01       -1.90      1.13 o 
   2  11   9        1.00        1.30      1.16 o 
  -9   0  10        0.50       -0.92      1.34 o 
  -8   0  10        7.68        8.72      1.65 o 
  -7   0  10       17.59       18.15      1.97 o 
  -6   0  10       57.70       62.27      2.99 o 
  -5   0  10        0.35        1.21      1.75 o 
  -4   0  10       24.50       30.09      2.30 o 
  -3   0  10       59.30       65.77      3.02 o 
  -2   0  10        4.01        3.37      1.40 o 
  -1   0  10        0.02        0.81      2.83 o 
   0   0  10        0.41       -0.24      1.23 o 
   1   0  10       62.49       72.05      3.32 o 
   2   0  10       77.07       76.35      3.42 o 
   3   0  10       39.82       45.59      2.85 o 
   4   0  10        0.11       -1.88      1.26 o 
   5   0  10       16.21       12.24      1.14 o 
   6   0  10        1.06        0.71      1.24 o 
   7   0  10        0.03        0.35      0.95 o 
   8   0  10       15.30       13.82      2.16 o 
  -9   1  10        2.04        3.21      0.99 o 
  -8   1  10        5.61        8.59      1.14 o 
  -7   1  10        0.11       -0.69      0.85 o 
  -6   1  10        2.93        4.73      1.04 o 
  -5   1  10        3.43        1.85      0.94 o 
  -4   1  10       24.46       26.02      1.52 o 
  -3   1  10        4.43        6.91      1.12 o 
  -2   1  10        3.54        4.46      1.03 o 
  -1   1  10       42.19       43.13      1.82 o 
   0   1  10       12.98        9.67      1.18 o 
   1   1  10        8.33        9.15      1.20 o 
   2   1  10        2.45        3.00      1.13 o 
   3   1  10       18.60       17.68      1.06 o 
   4   1  10        3.38        1.05      0.74 o 
   5   1  10        2.57        2.32      0.79 o 
   6   1  10        3.36        4.12      0.89 o 
   7   1  10       18.43       21.45      1.05 o 
   8   1  10        2.65        1.81      0.85 o 
  -9   2  10        0.78        0.35      0.88 o 
  -8   2  10        0.01        0.35      1.02 o 
  -7   2  10        0.88        2.42      0.90 o 
  -6   2  10        1.17        1.43      0.91 o 
  -5   2  10        6.03        5.52      1.00 o 
  -4   2  10        6.01        4.57      0.98 o 
  -3   2  10        4.84        7.08      1.08 o 
  -2   2  10        2.07        2.28      0.93 o 
  -1   2  10        0.67        0.88      0.90 o 
   0   2  10        0.53       -0.17      0.91 o 
   1   2  10        0.12       -0.79      0.65 o 
   2   2  10        0.03        0.05      0.70 o 
   3   2  10        0.17       -1.40      0.70 o 
   4   2  10        5.39        4.44      0.89 o 
   5   2  10        1.53        0.83      0.95 o 
   6   2  10        2.95        2.66      0.91 o 
   7   2  10        0.02       -0.02      0.94 o 
   8   2  10        2.28        4.82      1.13 o 
  -8   3  10        1.96        2.43      0.74 o 
  -7   3  10        4.27        4.44      0.86 o 
  -6   3  10        0.51        2.06      0.82 o 
  -5   3  10        4.28        6.08      1.13 o 
  -4   3  10       37.97       39.46      1.66 o 
  -3   3  10        0.62       -0.65      0.83 o 
  -2   3  10       21.90       22.08      1.41 o 
  -1   3  10       49.85       54.41      1.53 o 
   0   3  10       13.43       17.69      1.07 o 
   1   3  10       11.82        9.85      0.99 o 
   2   3  10        0.03        1.12      0.77 o 
   3   3  10       31.43       27.45      1.38 o 
   4   3  10        1.45        1.79      0.82 o 
   5   3  10        8.15        7.87      1.02 o 
   6   3  10       14.84       18.70      1.43 o 
   7   3  10        0.78        1.28      1.01 o 
   8   3  10        0.01       -0.51      0.97 o 
  -8   4  10        1.99        4.09      1.37 o 
  -7   4  10       15.91       20.51      1.86 o 
  -6   4  10       29.88       28.08      2.51 o 
  -5   4  10        0.27       -1.21      1.11 o 
  -4   4  10        6.24        6.00      0.91 o 
  -3   4  10        3.63        2.85      0.65 o 
  -2   4  10       29.00       35.37      1.72 o 
  -1   4  10       10.08        9.88      0.90 o 
   0   4  10        6.11        7.86      0.91 o 
   1   4  10       42.85       44.07      1.64 o 
   2   4  10       14.22       17.85      1.26 o 
   3   4  10       30.25       30.90      1.88 o 
   4   4  10        8.88       12.12      1.19 o 
   5   4  10       45.92       53.33      1.99 o 
   6   4  10       12.84       14.24      1.35 o 
   7   4  10        6.53        8.89      1.28 o 
  -7   5  10        4.70        6.24      1.42 o 
  -6   5  10        0.01        0.29      0.70 o 
  -5   5  10        1.60        0.74      0.80 o 
  -4   5  10        3.72        2.30      0.87 o 
  -3   5  10        1.16        0.72      0.84 o 
  -2   5  10        0.07       -0.47      0.82 o 
  -1   5  10        0.00       -0.24      0.64 o 
   0   5  10        1.02        0.91      0.72 o 
   1   5  10       13.34       10.27      0.99 o 
   2   5  10        1.06        0.54      0.83 o 
   3   5  10        1.36        0.54      0.84 o 
   4   5  10        7.88        9.71      1.14 o 
   5   5  10        4.82        5.43      1.09 o 
   6   5  10        0.93        2.28      1.03 o 
   7   5  10       25.60       26.09      1.90 o 
  -6   6  10        0.31       -0.17      0.93 o 
  -5   6  10       10.72        8.55      1.62 o 
  -4   6  10       18.83       14.62      1.33 o 
  -3   6  10        0.01       -1.25      0.86 o 
  -2   6  10        1.83       -0.77      1.19 o 
  -1   6  10        7.97        6.43      1.20 o 
   0   6  10        0.56        0.12      0.66 o 
   1   6  10        0.22       -0.82      0.72 o 
   2   6  10        3.02        3.61      1.15 o 
   3   6  10        0.48        2.12      0.88 o 
   4   6  10        2.40        2.94      0.96 o 
   5   6  10       10.45       12.39      1.39 o 
   6   6  10        9.21        9.19      1.37 o 
  -5   7  10        8.94       13.92      1.40 o 
  -4   7  10        0.04       -0.17      1.01 o 
  -3   7  10        0.60        0.49      1.00 o 
  -2   7  10        9.02        9.31      1.32 o 
  -1   7  10        3.66        4.55      1.20 o 
   0   7  10        2.09        2.37      1.13 o 
   1   7  10        1.01        0.36      1.05 o 
   2   7  10        5.36        4.21      1.01 o 
   3   7  10        3.24        2.12      1.47 o 
   4   7  10        4.36        6.47      1.13 o 
   5   7  10        0.05        0.65      0.99 o 
  -4   8  10        4.77        3.40      1.16 o 
  -3   8  10        7.38       11.03      1.42 o 
  -2   8  10       25.56       27.66      1.86 o 
  -1   8  10        5.32        0.18      1.46 o 
   0   8  10        8.87        8.51      1.33 o 
   1   8  10        9.21        7.80      1.54 o 
   2   8  10        0.00       -0.77      1.17 o 
   3   8  10        1.55        1.67      0.85 o 
  -5   1  11        0.78        1.18      1.05 o 
  -4   1  11       23.53       27.81      1.65 o 
  -3   1  11       14.39       13.45      1.33 o 
  -2   1  11        2.39        1.39      1.00 o 
  -1   1  11        0.11       -1.17      0.90 o 
   0   1  11        2.67        2.58      1.02 o 
   1   1  11       30.40       30.19      1.76 o 
   2   1  11        0.00       -0.44      0.99 o 
   3   1  11       36.92       40.96      2.29 o 
   4   1  11       15.81       21.28      1.68 o 
  -4   2  11        0.99       -1.46      0.87 o 
  -3   2  11        2.07        1.10      0.97 o 
  -2   2  11        6.52        7.23      1.14 o 
  -1   2  11       17.53       15.53      1.36 o 
   0   2  11        8.90        8.94      1.21 o 
   1   2  11        0.27        0.25      0.96 o 
   2   2  11        9.22       10.06      1.43 o 
   3   2  11       12.36       13.52      1.39 o 
  -4   3  11        8.99        9.34      1.27 o 
  -3   3  11        0.68       -1.09      0.86 o 
  -2   3  11        0.01       -0.71      0.86 o 
  -1   3  11        1.57        1.27      0.91 o 
   0   3  11        3.15        3.43      1.03 o 
   1   3  11        3.42        3.56      1.03 o 
   2   3  11        0.98        0.33      0.71 o 
   3   3  11        0.43        0.36      0.81 o 
  -2   4  11        0.50       -0.43      0.80 o 
  -1   4  11        0.03       -1.16      0.82 o 
   0   4  11        5.24        6.48      0.82 o 
   1   4  11        0.00       -0.01      0.74 o 
   2   4  11        0.61        0.22      1.00 o 
                                                 
